# Supplementary material for: Computational identification of natural senotherapeutic compounds that mimic dasatinib based on gene expression data
Source: Sci Rep. 2024 Mar 15;14:6286. doi: 10.1038/s41598-024-55870-4 (PMC10943199; doi:10.1038/s41598-024-55870-4)
Supplement: Supplementary file 2 — Supplementary Information 2. [file 41598_2024_55870_MOESM2_ESM.xlsx]

## Sheet: Legend
	Legend	Meaning
	DEGs_PRJNA559155_log2FC>1.5	List of Differentially expressed genes from the breast-cancer dataset PRJNA559155, with a LFC of at least (±) 1.5
	DEGs_GSE39073_log2FC>2	List of Differentially expressed genes from the AML-dataset GSE39073. With a LFC of at least (±) 2
	DEGs_GSE9633_log2FC>2	List of Differentially expressed genes from the prostate-cancer (PC) dataset GSE9633. With a LFC of at least (±) 2
	GO-gprofiler.5-23-22_AML	Gene ontology enrichment of the AML-dataset GSE39073
	GO-gprofiler.5-23-22_PC-cancer	Gene ontology enrichment of the PC-dataset GSE9633
	GO-gprofiler_5-23-22_BC	Gene ontology enrichment of the BC-dataset PRJNA559155
	overlap_PL_PC3_PC-dataset	Enriched biological processes (enrichr version 2021) of the overlapping genes between PC-dataset and Piperlongumine-perturbation
	overlap_NOMO1_PL_AML-05-15-21	Enriched biological processes (enrichr version 2021) of the overlapping genes between AML-dataset and Piperlongumine-perturbation
	L1000-PC_rev_LFC>2_Nov22-21	L1000 results table using DEGs from the prostate-cancer (PC) dataset GSE9633 as input; reverse configuration
	L1000-AML_rev_LFC>2_Nov25_21	L1000 results table using DEGs from the AML-dataset GSE39073 as input; reverse configuration
	L1000-BC_mimic_LFC>1.5_Nov26_21	L1000 results table using DEGs from the BC dataset PRJNA559155 as input; configuration: mimic
	Rank-products_overlapping_drugs	Overlapping drugs identified with L1000 using PC, BC and AML datasets (2023/01)

## Sheet: DEGs_PRJNA559155_log2FC>1.5
ensembl_gene_id	external_gene_name	log2FoldChange	padj	description	gene_biotype
ENSG00000164167	LSM6	9.14924	0.00173849	LSM6 homolog, U6 small nuclear RNA and mRNA degradation associated [Source:HGNC Symbol;Acc:HGNC:17017]	protein_coding
ENSG00000168229	PTGDR	7.73103	0.000454677	prostaglandin D2 receptor [Source:HGNC Symbol;Acc:HGNC:9591]	protein_coding
ENSG00000182809	CRIP2	7.70513	0.00913682	cysteine rich protein 2 [Source:HGNC Symbol;Acc:HGNC:2361]	protein_coding
ENSG00000147155	EBP	7.22516	0.00440787	EBP cholestenol delta-isomerase [Source:HGNC Symbol;Acc:HGNC:3133]	protein_coding
ENSG00000159182	PRAC1	7.04148	1.89038e-05	PRAC1 small nuclear protein [Source:HGNC Symbol;Acc:HGNC:30591]	protein_coding
ENSG00000029993	HMGB3	6.59288	6.87645e-05	high mobility group box 3 [Source:HGNC Symbol;Acc:HGNC:5004]	protein_coding
ENSG00000123836	PFKFB2	5.82862	2.9067e-05	6-phosphofructo-2-kinase/fructose-2,6-biphosphatase 2 [Source:HGNC Symbol;Acc:HGNC:8873]	protein_coding
ENSG00000122591	FAM126A	4.85282	0.0122584	family with sequence similarity 126 member A [Source:HGNC Symbol;Acc:HGNC:24587]	protein_coding
ENSG00000162627	SNX7	4.81523	0.00562435	sorting nexin 7 [Source:HGNC Symbol;Acc:HGNC:14971]	protein_coding
ENSG00000185518	SV2B	4.44904	0.00178496	synaptic vesicle glycoprotein 2B [Source:HGNC Symbol;Acc:HGNC:16874]	protein_coding
ENSG00000237412	PRSS56	4.42001	3.39728e-07	serine protease 56 [Source:HGNC Symbol;Acc:HGNC:39433]	protein_coding
ENSG00000251493	FOXD1	4.35756	0.00505606	forkhead box D1 [Source:HGNC Symbol;Acc:HGNC:3802]	protein_coding
ENSG00000128891	CCDC32	4.34062	0.0350021	coiled-coil domain containing 32 [Source:HGNC Symbol;Acc:HGNC:28295]	protein_coding
ENSG00000198729	PPP1R14C	4.07108	0.00344744	protein phosphatase 1 regulatory inhibitor subunit 14C [Source:HGNC Symbol;Acc:HGNC:14952]	protein_coding
ENSG00000185163	DDX51	3.92743	0.0462014	DEAD-box helicase 51 [Source:HGNC Symbol;Acc:HGNC:20082]	protein_coding
ENSG00000106819	ASPN	3.9109	0.000950392	asporin [Source:HGNC Symbol;Acc:HGNC:14872]	protein_coding
ENSG00000168594	ADAM29	3.81965	5.03444e-08	ADAM metallopeptidase domain 29 [Source:HGNC Symbol;Acc:HGNC:207]	protein_coding
ENSG00000133193	FAM104A	3.79143	2.05477e-06	family with sequence similarity 104 member A [Source:HGNC Symbol;Acc:HGNC:25918]	protein_coding
ENSG00000175348	TMEM9B	3.67841	8.76085e-05	TMEM9 domain family member B [Source:HGNC Symbol;Acc:HGNC:1168]	protein_coding
ENSG00000122188	LAX1	3.49908	0.0308723	lymphocyte transmembrane adaptor 1 [Source:HGNC Symbol;Acc:HGNC:26005]	protein_coding
ENSG00000256043	CTSO	3.49789	4.67913e-17	cathepsin O [Source:HGNC Symbol;Acc:HGNC:2542]	protein_coding
ENSG00000168824	NSG1	3.37987	1.34618e-05	neuronal vesicle trafficking associated 1 [Source:HGNC Symbol;Acc:HGNC:18790]	protein_coding
ENSG00000141622	RNF165	3.37843	0.0117345	ring finger protein 165 [Source:HGNC Symbol;Acc:HGNC:31696]	protein_coding
ENSG00000184221	OLIG1	3.32464	4.68699e-06	oligodendrocyte transcription factor 1 [Source:HGNC Symbol;Acc:HGNC:16983]	protein_coding
ENSG00000215148	PRSS41	3.24145	0.00179552	serine protease 41 [Source:HGNC Symbol;Acc:HGNC:30715]	protein_coding
ENSG00000057593	F7	3.23869	0.0250007	coagulation factor VII [Source:HGNC Symbol;Acc:HGNC:3544]	protein_coding
ENSG00000215817	ZC3H11B	3.22501	3.51886e-13	zinc finger CCCH-type containing 11B [Source:HGNC Symbol;Acc:HGNC:25659]	protein_coding
ENSG00000130589	HELZ2	3.22172	0.0493059	helicase with zinc finger 2 [Source:HGNC Symbol;Acc:HGNC:30021]	protein_coding
ENSG00000170271	FAXDC2	3.05214	0.0140966	fatty acid hydroxylase domain containing 2 [Source:HGNC Symbol;Acc:HGNC:1334]	protein_coding
ENSG00000115904	SOS1	2.90862	1.13246e-06	SOS Ras/Rac guanine nucleotide exchange factor 1 [Source:HGNC Symbol;Acc:HGNC:11187]	protein_coding
ENSG00000174442	ZWILCH	2.8896	9.09267e-186	zwilch kinetochore protein [Source:HGNC Symbol;Acc:HGNC:25468]	protein_coding
ENSG00000180767	CHST13	2.86843	0.0363416	carbohydrate sulfotransferase 13 [Source:HGNC Symbol;Acc:HGNC:21755]	protein_coding
ENSG00000118058	KMT2A	2.8221	1.70001e-124	lysine methyltransferase 2A [Source:HGNC Symbol;Acc:HGNC:7132]	protein_coding
ENSG00000231051	USP17L28	2.7677	1.45667e-07	ubiquitin specific peptidase 17 like family member 28 [Source:HGNC Symbol;Acc:HGNC:44456]	protein_coding
ENSG00000023445	BIRC3	2.73568	0.000895961	baculoviral IAP repeat containing 3 [Source:HGNC Symbol;Acc:HGNC:591]	protein_coding
ENSG00000072401	UBE2D1	2.69173	0.00028534	ubiquitin conjugating enzyme E2 D1 [Source:HGNC Symbol;Acc:HGNC:12474]	protein_coding
ENSG00000116221	MRPL37	2.68156	0.00551487	mitochondrial ribosomal protein L37 [Source:HGNC Symbol;Acc:HGNC:14034]	protein_coding
ENSG00000169085	VXN	2.60713	0.00867613	vexin [Source:HGNC Symbol;Acc:HGNC:28498]	protein_coding
ENSG00000163701	IL17RE	2.57476	1.36954e-09	interleukin 17 receptor E [Source:HGNC Symbol;Acc:HGNC:18439]	protein_coding
ENSG00000136381	IREB2	2.50892	4.40657e-14	iron responsive element binding protein 2 [Source:HGNC Symbol;Acc:HGNC:6115]	protein_coding
ENSG00000087269	NOP14	2.49067	2.98534e-05	NOP14 nucleolar protein [Source:HGNC Symbol;Acc:HGNC:16821]	protein_coding
ENSG00000196954	CASP4	2.48928	0.00265923	caspase 4 [Source:HGNC Symbol;Acc:HGNC:1505]	protein_coding
ENSG00000022277	RTF2	2.44782	0.0283644	replication termination factor 2 [Source:HGNC Symbol;Acc:HGNC:15890]	protein_coding
ENSG00000081721	DUSP12	2.4367	4.40657e-14	dual specificity phosphatase 12 [Source:HGNC Symbol;Acc:HGNC:3067]	protein_coding
ENSG00000172661	WASHC2C	2.40194	0.00852514	WASH complex subunit 2C [Source:HGNC Symbol;Acc:HGNC:23414]	protein_coding
ENSG00000182613	OR2V2	2.37034	1.05888e-29	olfactory receptor family 2 subfamily V member 2 [Source:HGNC Symbol;Acc:HGNC:15341]	protein_coding
ENSG00000119900	OGFRL1	2.36951	0.00259115	opioid growth factor receptor like 1 [Source:HGNC Symbol;Acc:HGNC:21378]	protein_coding
ENSG00000185222	TCEAL9	2.27376	6.84426e-08	transcription elongation factor A like 9 [Source:HGNC Symbol;Acc:HGNC:30084]	protein_coding
ENSG00000134882	UBAC2	2.26667	0	UBA domain containing 2 [Source:HGNC Symbol;Acc:HGNC:20486]	protein_coding
ENSG00000140598	EFL1	2.26047	0.0240117	elongation factor like GTPase 1 [Source:HGNC Symbol;Acc:HGNC:25789]	protein_coding
ENSG00000147251	DOCK11	2.1834	8.66421e-05	dedicator of cytokinesis 11 [Source:HGNC Symbol;Acc:HGNC:23483]	protein_coding
ENSG00000136888	ATP6V1G1	2.1762	0.00274848	ATPase H+ transporting V1 subunit G1 [Source:HGNC Symbol;Acc:HGNC:864]	protein_coding
ENSG00000127526	SLC35E1	2.17171	0.0331546	solute carrier family 35 member E1 [Source:HGNC Symbol;Acc:HGNC:20803]	protein_coding
ENSG00000075673	ATP12A	2.1331	0.0368671	ATPase H+/K+ transporting non-gastric alpha2 subunit [Source:HGNC Symbol;Acc:HGNC:13816]	protein_coding
ENSG00000124228	DDX27	2.083	0.00608332	DEAD-box helicase 27 [Source:HGNC Symbol;Acc:HGNC:15837]	protein_coding
ENSG00000122033	MTIF3	2.03628	4.13005e-05	mitochondrial translational initiation factor 3 [Source:HGNC Symbol;Acc:HGNC:29788]	protein_coding
ENSG00000065427	KARS1	2.02508	7.01408e-41	lysyl-tRNA synthetase 1 [Source:HGNC Symbol;Acc:HGNC:6215]	protein_coding
ENSG00000134287	ARF3	2.01541	2.54776e-09	ADP ribosylation factor 3 [Source:HGNC Symbol;Acc:HGNC:654]	protein_coding
ENSG00000163563	MNDA	2.01434	0.00184978	myeloid cell nuclear differentiation antigen [Source:HGNC Symbol;Acc:HGNC:7183]	protein_coding
ENSG00000123353	ORMDL2	1.97592	0.000367076	ORMDL sphingolipid biosynthesis regulator 2 [Source:HGNC Symbol;Acc:HGNC:16037]	protein_coding
ENSG00000256294	ZNF225	1.95088	6.23965e-05	zinc finger protein 225 [Source:HGNC Symbol;Acc:HGNC:13018]	protein_coding
ENSG00000009780	FAM76A	1.92831	0.000426461	family with sequence similarity 76 member A [Source:HGNC Symbol;Acc:HGNC:28530]	protein_coding
ENSG00000164871	SPAG11B	1.90866	0.0303131	sperm associated antigen 11B [Source:HGNC Symbol;Acc:HGNC:14534]	protein_coding
ENSG00000119913	TECTB	1.90455	0.00658302	tectorin beta [Source:HGNC Symbol;Acc:HGNC:11721]	protein_coding
ENSG00000159873	CCDC117	1.89287	0.026201	coiled-coil domain containing 117 [Source:HGNC Symbol;Acc:HGNC:26599]	protein_coding
ENSG00000108474	PIGL	1.88698	0.01345	phosphatidylinositol glycan anchor biosynthesis class L [Source:HGNC Symbol;Acc:HGNC:8966]	protein_coding
ENSG00000204574	ABCF1	1.88608	0.00530358	ATP binding cassette subfamily F member 1 [Source:HGNC Symbol;Acc:HGNC:70]	protein_coding
ENSG00000106829	TLE4	1.85511	0.0220683	TLE family member 4, transcriptional corepressor [Source:HGNC Symbol;Acc:HGNC:11840]	protein_coding
ENSG00000137492	THAP12	1.85131	1.75606e-28	THAP domain containing 12 [Source:HGNC Symbol;Acc:HGNC:9440]	protein_coding
ENSG00000069345	DNAJA2	1.84929	0.00411721	DnaJ heat shock protein family (Hsp40) member A2 [Source:HGNC Symbol;Acc:HGNC:14884]	protein_coding
ENSG00000142273	CBLC	1.84638	0.00553872	Cbl proto-oncogene C [Source:HGNC Symbol;Acc:HGNC:15961]	protein_coding
ENSG00000155380	SLC16A1	1.84045	1.22759e-05	solute carrier family 16 member 1 [Source:HGNC Symbol;Acc:HGNC:10922]	protein_coding
ENSG00000072310	SREBF1	1.82942	0.00982546	sterol regulatory element binding transcription factor 1 [Source:HGNC Symbol;Acc:HGNC:11289]	protein_coding
ENSG00000121577	POPDC2	1.82451	0.00418094	popeye domain containing 2 [Source:HGNC Symbol;Acc:HGNC:17648]	protein_coding
ENSG00000122068	FYTTD1	1.81368	0.00203489	forty-two-three domain containing 1 [Source:HGNC Symbol;Acc:HGNC:25407]	protein_coding
ENSG00000164011	ZNF691	1.80189	0.0324557	zinc finger protein 691 [Source:HGNC Symbol;Acc:HGNC:28028]	protein_coding
ENSG00000185372	OR2V1	1.78747	1.21339e-37	olfactory receptor family 2 subfamily V member 1 [Source:HGNC Symbol;Acc:HGNC:8280]	protein_coding
ENSG00000103343	ZNF174	1.78236	6.7519e-05	zinc finger protein 174 [Source:HGNC Symbol;Acc:HGNC:12963]	protein_coding
ENSG00000110651	CD81	1.77406	3.03319e-11	CD81 molecule [Source:HGNC Symbol;Acc:HGNC:1701]	protein_coding
ENSG00000115816	CEBPZ	1.76918	0.000456846	CCAAT enhancer binding protein zeta [Source:HGNC Symbol;Acc:HGNC:24218]	protein_coding
ENSG00000110446	SLC15A3	1.75852	1.488e-22	solute carrier family 15 member 3 [Source:HGNC Symbol;Acc:HGNC:18068]	protein_coding
ENSG00000171634	BPTF	1.75611	0.0163098	bromodomain PHD finger transcription factor [Source:HGNC Symbol;Acc:HGNC:3581]	protein_coding
ENSG00000170222	ADPRM	1.75018	0.0270195	ADP-ribose/CDP-alcohol diphosphatase, manganese dependent [Source:HGNC Symbol;Acc:HGNC:30925]	protein_coding
ENSG00000011566	MAP4K3	1.74745	8.19307e-16	mitogen-activated protein kinase kinase kinase kinase 3 [Source:HGNC Symbol;Acc:HGNC:6865]	protein_coding
ENSG00000188585	CLEC20A	1.73827	0.00922796	C-type lectin domain containing 20A [Source:HGNC Symbol;Acc:HGNC:34521]	protein_coding
ENSG00000124313	IQSEC2	1.73367	0.000436802	IQ motif and Sec7 domain ArfGEF 2 [Source:HGNC Symbol;Acc:HGNC:29059]	protein_coding
ENSG00000266964	FXYD1	1.73086	1.48918e-05	FXYD domain containing ion transport regulator 1 [Source:HGNC Symbol;Acc:HGNC:4025]	protein_coding
ENSG00000107185	RGP1	1.72535	1.6444e-10	RGP1 homolog, RAB6A GEF complex partner 1 [Source:HGNC Symbol;Acc:HGNC:21965]	protein_coding
ENSG00000120235	IFNA6	1.71255	8.8118e-05	interferon alpha 6 [Source:HGNC Symbol;Acc:HGNC:5427]	protein_coding
ENSG00000216588	IGSF23	1.71151	0.0159143	immunoglobulin superfamily member 23 [Source:HGNC Symbol;Acc:HGNC:40040]	protein_coding
ENSG00000104760	FGL1	1.70216	2.38228e-10	fibrinogen like 1 [Source:HGNC Symbol;Acc:HGNC:3695]	protein_coding
ENSG00000243725	TTC4	1.70032	3.75309e-20	tetratricopeptide repeat domain 4 [Source:HGNC Symbol;Acc:HGNC:12394]	protein_coding
ENSG00000196872	CRACDL	1.67328	6.01838e-06	CRACD like [Source:HGNC Symbol;Acc:HGNC:33454]	protein_coding
ENSG00000100095	SEZ6L	1.66718	0.0259196	seizure related 6 homolog like [Source:HGNC Symbol;Acc:HGNC:10763]	protein_coding
ENSG00000165828	PRAP1	1.64257	0.0433868	proline rich acidic protein 1 [Source:HGNC Symbol;Acc:HGNC:23304]	protein_coding
ENSG00000100565	LRRC74A	1.60152	3.8069e-09	leucine rich repeat containing 74A [Source:HGNC Symbol;Acc:HGNC:23346]	protein_coding
ENSG00000187922	LCN10	1.57927	0.0276614	lipocalin 10 [Source:HGNC Symbol;Acc:HGNC:20892]	protein_coding
ENSG00000271723	MROH7-TTC4	1.57897	2.05273e-10	MROH7-TTC4 readthrough (NMD candidate) [Source:HGNC Symbol;Acc:HGNC:49180]	protein_coding
ENSG00000172742	OR4D9	1.56975	0.018074	olfactory receptor family 4 subfamily D member 9 [Source:HGNC Symbol;Acc:HGNC:15178]	protein_coding
ENSG00000205927	OLIG2	1.5686	0.031603	oligodendrocyte transcription factor 2 [Source:HGNC Symbol;Acc:HGNC:9398]	protein_coding
ENSG00000124198	ARFGEF2	1.56625	0.00553553	ADP ribosylation factor guanine nucleotide exchange factor 2 [Source:HGNC Symbol;Acc:HGNC:15853]	protein_coding
ENSG00000164299	SPZ1	1.56108	0.0199728	spermatogenic leucine zipper 1 [Source:HGNC Symbol;Acc:HGNC:30721]	protein_coding
ENSG00000122034	GTF3A	1.55275	0.00506732	general transcription factor IIIA [Source:HGNC Symbol;Acc:HGNC:4662]	protein_coding
ENSG00000152782	PANK1	1.55226	0.000256616	pantothenate kinase 1 [Source:HGNC Symbol;Acc:HGNC:8598]	protein_coding
ENSG00000142784	WDTC1	1.55165	0.0143271	WD and tetratricopeptide repeats 1 [Source:HGNC Symbol;Acc:HGNC:29175]	protein_coding
ENSG00000110697	PITPNM1	1.54208	8.12553e-06	phosphatidylinositol transfer protein membrane associated 1 [Source:HGNC Symbol;Acc:HGNC:9003]	protein_coding
ENSG00000023041	ZDHHC6	1.53374	6.63626e-08	zinc finger DHHC-type palmitoyltransferase 6 [Source:HGNC Symbol;Acc:HGNC:19160]	protein_coding
ENSG00000143479	DYRK3	1.52638	4.13735e-06	dual specificity tyrosine phosphorylation regulated kinase 3 [Source:HGNC Symbol;Acc:HGNC:3094]	protein_coding
ENSG00000213088	ACKR1	1.50436	0.000910782	atypical chemokine receptor 1 (Duffy blood group) [Source:HGNC Symbol;Acc:HGNC:4035]	protein_coding
ENSG00000128731	HERC2	-1.50402	2.43506e-13	HECT and RLD domain containing E3 ubiquitin protein ligase 2 [Source:HGNC Symbol;Acc:HGNC:4868]	protein_coding
ENSG00000140057	AK7	-1.50511	2.31036e-06	adenylate kinase 7 [Source:HGNC Symbol;Acc:HGNC:20091]	protein_coding
ENSG00000161558	TMEM143	-1.5367	9.84864e-07	transmembrane protein 143 [Source:HGNC Symbol;Acc:HGNC:25603]	protein_coding
ENSG00000123843	C4BPB	-1.56616	1.06945e-07	complement component 4 binding protein beta [Source:HGNC Symbol;Acc:HGNC:1328]	protein_coding
ENSG00000173421	IHO1	-1.59057	0.000797152	interactor of HORMAD1 1 [Source:HGNC Symbol;Acc:HGNC:27945]	protein_coding
ENSG00000120899	PTK2B	-1.60954	0.0299977	protein tyrosine kinase 2 beta [Source:HGNC Symbol;Acc:HGNC:9612]	protein_coding
ENSG00000101000	PROCR	-1.61866	0.0439417	protein C receptor [Source:HGNC Symbol;Acc:HGNC:9452]	protein_coding
ENSG00000130164	LDLR	-1.6295	0.0116766	low density lipoprotein receptor [Source:HGNC Symbol;Acc:HGNC:6547]	protein_coding
ENSG00000255974	CYP2A6	-1.63282	0.0226839	cytochrome P450 family 2 subfamily A member 6 [Source:HGNC Symbol;Acc:HGNC:2610]	protein_coding
ENSG00000240386	LCE1F	-1.63723	4.30366e-07	late cornified envelope 1F [Source:HGNC Symbol;Acc:HGNC:29467]	protein_coding
ENSG00000117501	MROH9	-1.65029	0.00703145	maestro heat like repeat family member 9 [Source:HGNC Symbol;Acc:HGNC:26287]	protein_coding
ENSG00000122786	CALD1	-1.66965	0.019303	caldesmon 1 [Source:HGNC Symbol;Acc:HGNC:1441]	protein_coding
ENSG00000141627	DYM	-1.69901	0.0163098	dymeclin [Source:HGNC Symbol;Acc:HGNC:21317]	protein_coding
ENSG00000203786	KPRP	-1.70481	0.00562435	keratinocyte proline rich protein [Source:HGNC Symbol;Acc:HGNC:31823]	protein_coding
ENSG00000172123	SLFN12	-1.71609	1.99698e-71	schlafen family member 12 [Source:HGNC Symbol;Acc:HGNC:25500]	protein_coding
ENSG00000183474	GTF2H2C	-1.7179	1.05991e-34	GTF2H2 family member C [Source:HGNC Symbol;Acc:HGNC:31394]	protein_coding
ENSG00000153201	RANBP2	-1.72598	1.2097e-06	RAN binding protein 2 [Source:HGNC Symbol;Acc:HGNC:9848]	protein_coding
ENSG00000119185	ITGB1BP1	-1.74454	4.72815e-24	integrin subunit beta 1 binding protein 1 [Source:HGNC Symbol;Acc:HGNC:23927]	protein_coding
ENSG00000139211	AMIGO2	-1.78614	0.000267745	adhesion molecule with Ig like domain 2 [Source:HGNC Symbol;Acc:HGNC:24073]	protein_coding
ENSG00000167767	KRT80	-1.80959	0.0378254	keratin 80 [Source:HGNC Symbol;Acc:HGNC:27056]	protein_coding
ENSG00000081019	RSBN1	-1.81957	7.73367e-53	round spermatid basic protein 1 [Source:HGNC Symbol;Acc:HGNC:25642]	protein_coding
ENSG00000105467	SYNGR4	-1.88234	3.1404e-07	synaptogyrin 4 [Source:HGNC Symbol;Acc:HGNC:11502]	protein_coding
ENSG00000197360	ZNF98	-1.97969	0.0125753	zinc finger protein 98 [Source:HGNC Symbol;Acc:HGNC:13174]	protein_coding
ENSG00000120705	ETF1	-2.01693	4.72023e-20	eukaryotic translation termination factor 1 [Source:HGNC Symbol;Acc:HGNC:3477]	protein_coding
ENSG00000172421	EFCAB3	-2.02303	0.0401335	EF-hand calcium binding domain 3 [Source:HGNC Symbol;Acc:HGNC:26379]	protein_coding
ENSG00000204147	ASAH2B	-2.0293	0.0179075	N-acylsphingosine amidohydrolase 2B [Source:HGNC Symbol;Acc:HGNC:23456]	protein_coding
ENSG00000186675	MAGEE2	-2.03031	5.60324e-29	MAGE family member E2 [Source:HGNC Symbol;Acc:HGNC:24935]	protein_coding
ENSG00000100991	TRPC4AP	-2.09897	0.041721	transient receptor potential cation channel subfamily C member 4 associated protein [Source:HGNC Symbol;Acc:HGNC:16181]	protein_coding
ENSG00000184459	BPIFC	-2.10233	7.94076e-13	BPI fold containing family C [Source:HGNC Symbol;Acc:HGNC:16503]	protein_coding
ENSG00000101882	NKAP	-2.10747	0.00249726	NFKB activating protein [Source:HGNC Symbol;Acc:HGNC:29873]	protein_coding
ENSG00000197323	TRIM33	-2.10761	7.39736e-08	tripartite motif containing 33 [Source:HGNC Symbol;Acc:HGNC:16290]	protein_coding
ENSG00000006025	OSBPL7	-2.1099	0.0471452	oxysterol binding protein like 7 [Source:HGNC Symbol;Acc:HGNC:16387]	protein_coding
ENSG00000169684	CHRNA5	-2.15143	0.0446204	cholinergic receptor nicotinic alpha 5 subunit [Source:HGNC Symbol;Acc:HGNC:1959]	protein_coding
ENSG00000160781	PAQR6	-2.18601	0.00332014	progestin and adipoQ receptor family member 6 [Source:HGNC Symbol;Acc:HGNC:30132]	protein_coding
ENSG00000115459	ELMOD3	-2.23411	0.00179291	ELMO domain containing 3 [Source:HGNC Symbol;Acc:HGNC:26158]	protein_coding
ENSG00000131507	NDFIP1	-2.24894	0.0409305	Nedd4 family interacting protein 1 [Source:HGNC Symbol;Acc:HGNC:17592]	protein_coding
ENSG00000174586	ZNF497	-2.25628	0.00133435	zinc finger protein 497 [Source:HGNC Symbol;Acc:HGNC:23714]	protein_coding
ENSG00000166037	CEP57	-2.27718	1.47213e-06	centrosomal protein 57 [Source:HGNC Symbol;Acc:HGNC:30794]	protein_coding
ENSG00000196350	ZNF729	-2.30351	0.0419756	zinc finger protein 729 [Source:HGNC Symbol;Acc:HGNC:32464]	protein_coding
ENSG00000075624	ACTB	-2.32894	0.00102377	actin beta [Source:HGNC Symbol;Acc:HGNC:132]	protein_coding
ENSG00000265681	RPL17	-2.36377	0.0113861	ribosomal protein L17 [Source:HGNC Symbol;Acc:HGNC:10307]	protein_coding
ENSG00000078795	PKD2L2	-2.38725	5.1814e-07	polycystin 2 like 2, transient receptor potential cation channel [Source:HGNC Symbol;Acc:HGNC:9012]	protein_coding
ENSG00000068654	POLR1A	-2.41901	0.0229376	RNA polymerase I subunit A [Source:HGNC Symbol;Acc:HGNC:17264]	protein_coding
ENSG00000059758	CDK17	-2.42305	1.19577e-45	cyclin dependent kinase 17 [Source:HGNC Symbol;Acc:HGNC:8750]	protein_coding
ENSG00000106588	PSMA2	-2.43063	5.69518e-15	proteasome 20S subunit alpha 2 [Source:HGNC Symbol;Acc:HGNC:9531]	protein_coding
ENSG00000103353	UBFD1	-2.44546	0.0014346	ubiquitin family domain containing 1 [Source:HGNC Symbol;Acc:HGNC:30565]	protein_coding
ENSG00000108352	RAPGEFL1	-2.52289	0.020445	Rap guanine nucleotide exchange factor like 1 [Source:HGNC Symbol;Acc:HGNC:17428]	protein_coding
ENSG00000135537	AFG1L	-2.55973	0.00179486	AFG1 like ATPase [Source:HGNC Symbol;Acc:HGNC:16411]	protein_coding
ENSG00000152061	RABGAP1L	-2.5619	1.57925e-06	RAB GTPase activating protein 1 like [Source:HGNC Symbol;Acc:HGNC:24663]	protein_coding
ENSG00000185201	IFITM2	-2.58411	4.07148e-07	interferon induced transmembrane protein 2 [Source:HGNC Symbol;Acc:HGNC:5413]	protein_coding
ENSG00000049245	VAMP3	-2.61554	8.1422e-43	vesicle associated membrane protein 3 [Source:HGNC Symbol;Acc:HGNC:12644]	protein_coding
ENSG00000049246	PER3	-2.61856	0.000668818	period circadian regulator 3 [Source:HGNC Symbol;Acc:HGNC:8847]	protein_coding
ENSG00000100934	SEC23A	-2.68259	0.0473446	SEC23 homolog A, COPII coat complex component [Source:HGNC Symbol;Acc:HGNC:10701]	protein_coding
ENSG00000043143	JADE2	-2.74966	4.27733e-22	jade family PHD finger 2 [Source:HGNC Symbol;Acc:HGNC:22984]	protein_coding
ENSG00000169509	CRCT1	-2.92005	4.46218e-07	cysteine rich C-terminal 1 [Source:HGNC Symbol;Acc:HGNC:29875]	protein_coding
ENSG00000136603	SKIL	-2.9645	5.57899e-08	SKI like proto-oncogene [Source:HGNC Symbol;Acc:HGNC:10897]	protein_coding
ENSG00000198822	GRM3	-2.97413	1.95408e-05	glutamate metabotropic receptor 3 [Source:HGNC Symbol;Acc:HGNC:4595]	protein_coding
ENSG00000013297	CLDN11	-2.97974	5.11073e-05	claudin 11 [Source:HGNC Symbol;Acc:HGNC:8514]	protein_coding
ENSG00000139209	SLC38A4	-2.98235	9.7419e-06	solute carrier family 38 member 4 [Source:HGNC Symbol;Acc:HGNC:14679]	protein_coding
ENSG00000111906	HDDC2	-3.00901	0.00237628	HD domain containing 2 [Source:HGNC Symbol;Acc:HGNC:21078]	protein_coding
ENSG00000159445	THEM4	-3.03014	5.82949e-43	thioesterase superfamily member 4 [Source:HGNC Symbol;Acc:HGNC:17947]	protein_coding
ENSG00000163191	S100A11	-3.03359	3.63918e-06	S100 calcium binding protein A11 [Source:HGNC Symbol;Acc:HGNC:10488]	protein_coding
ENSG00000150201	FXYD4	-3.16272	0.00210605	FXYD domain containing ion transport regulator 4 [Source:HGNC Symbol;Acc:HGNC:4028]	protein_coding
ENSG00000258643	BCL2L2-PABPN1	-3.38065	0.0270879	BCL2L2-PABPN1 readthrough [Source:HGNC Symbol;Acc:HGNC:42959]	protein_coding
ENSG00000065243	PKN2	-3.39112	0.0204542	protein kinase N2 [Source:HGNC Symbol;Acc:HGNC:9406]	protein_coding
ENSG00000187223	LCE2D	-3.61831	0.00619319	late cornified envelope 2D [Source:HGNC Symbol;Acc:HGNC:16518]	protein_coding
ENSG00000177951	BET1L	-3.62119	1.14912e-05	Bet1 golgi vesicular membrane trafficking protein like [Source:HGNC Symbol;Acc:HGNC:19348]	protein_coding
ENSG00000143631	FLG	-4.07772	1.5133e-25	filaggrin [Source:HGNC Symbol;Acc:HGNC:3748]	protein_coding
ENSG00000124702	KLHDC3	-4.098	1.17224e-10	kelch domain containing 3 [Source:HGNC Symbol;Acc:HGNC:20704]	protein_coding
ENSG00000106302	HYAL4	-4.1446	0.0341521	hyaluronidase 4 [Source:HGNC Symbol;Acc:HGNC:5323]	protein_coding
ENSG00000196715	VKORC1L1	-4.59835	0.0295174	vitamin K epoxide reductase complex subunit 1 like 1 [Source:HGNC Symbol;Acc:HGNC:21492]	protein_coding
ENSG00000059804	SLC2A3	-4.69071	0.0436571	solute carrier family 2 member 3 [Source:HGNC Symbol;Acc:HGNC:11007]	protein_coding
ENSG00000177947	ODF3	-4.74065	4.94594e-05	outer dense fiber of sperm tails 3 [Source:HGNC Symbol;Acc:HGNC:19905]	protein_coding
ENSG00000110148	CCKBR	-5.26782	0.000952486	cholecystokinin B receptor [Source:HGNC Symbol;Acc:HGNC:1571]	protein_coding
ENSG00000119431	HDHD3	-5.30891	1.18827e-15	haloacid dehalogenase like hydrolase domain containing 3 [Source:HGNC Symbol;Acc:HGNC:28171]	protein_coding
ENSG00000066279	ASPM	-5.67709	0.0349668	assembly factor for spindle microtubules [Source:HGNC Symbol;Acc:HGNC:19048]	protein_coding
ENSG00000242366	UGT1A8	-5.84372	0.0139266	UDP glucuronosyltransferase family 1 member A8 [Source:HGNC Symbol;Acc:HGNC:12540]	protein_coding
ENSG00000196782	MAML3	-6.33221	0.030825	mastermind like transcriptional coactivator 3 [Source:HGNC Symbol;Acc:HGNC:16272]	protein_coding
ENSG00000204897	KRT25	-7.63551	0.0190504	keratin 25 [Source:HGNC Symbol;Acc:HGNC:30839]	protein_coding
ENSG00000172156	CCL11	-9.77643	2.34019e-14	C-C motif chemokine ligand 11 [Source:HGNC Symbol;Acc:HGNC:10610]	protein_coding

## Sheet: DEGs_GSE39073_log2FC>2
ID	adj.P.Val	Gene_symbol	log2FC	Gene.title	Ensembl gene ID
7957023	9.25e-08	LYZ	7.62	lysozyme	ENSG00000090382
8180367	1.89e-06	TARP	7.36	TCR gamma alternate reading frame protein	ENSG00000289746
7997712	7.86e-07	IRF8	6.98	interferon regulatory factor 8	ENSG00000140968
8157038	9.01e-07	SLC44A1	6.91	solute carrier family 44 member 1	ENSG00000070214
7919787	3.42e-07	HORMAD1	6.65	HORMA domain containing 1	ENSG00000143452
7994826	6.64e-07	ITGAL	6.4	integrin subunit alpha L	ENSG00000005844
8060940	5.64e-07	LAMP5	6.35	lysosomal associated membrane protein family member 5	ENSG00000125869
8174201	6.1e-07	BEX1	6.16	brain expressed X-linked 1	ENSG00000133169
8140463	7.99e-07	FGL2	6.08	fibrinogen like 2	ENSG00000127951
8176624	6.64e-07	DDX3Y	5.87	DEAD-box helicase 3, Y-linked	ENSG00000067048
8176375	1.3e-06	RPS4Y1	5.59	ribosomal protein S4, Y-linked 1	ENSG00000129824
7970737	7.86e-07	FLT3	5.51	fms related tyrosine kinase 3	ENSG00000122025
8021653	7.86e-07	SERPINB8	5.29	serpin family B member 8	ENSG00000166401
7948455	7.86e-07	MS4A6A	5.28	membrane spanning 4-domains A6A	ENSG00000110077
8156688	6.64e-07	TDRD7	5.23	tudor domain containing 7	ENSG00000196116
8042356	7.03e-07	MEIS1	5.23	Meis homeobox 1	ENSG00000143995
8152522	3.93e-06	ENPP2	5.23	ectonucleotide pyrophosphatase/phosphodiesterase 2	ENSG00000136960
8079392	5.58e-07	CCR2	5.22	C-C motif chemokine receptor 2	ENSG00000121807
8045539	5.58e-07	KYNU	5.16	kynureninase	ENSG00000115919
8139100	7.86e-07	TRGC2	5.12	TCR gamma alternate reading frame protein///T cell receptor gamma constant 2	ENSG00000227191
8059413	2.7e-07	DOCK10	5.12	dedicator of cytokinesis 10	ENSG00000135905
7988644	1.83e-06	ATP8B4	5	ATPase phospholipid transporting 8B4 (putative)	ENSG00000104043
8116734	1.41e-06	LY86	4.98	lymphocyte antigen 86	ENSG00000112799
8091922	3.42e-07	WDR49	4.95	WD repeat domain 49	ENSG00000174776
8058091	9.96e-07	SATB2	4.94	SATB homeobox 2	ENSG00000119042
7920123	7.86e-07	S100A10	4.85	S100 calcium binding protein A10	ENSG00000197747
8101788	1.32e-06	UNC5C	4.82	unc-5 netrin receptor C	ENSG00000182168
8142452	1.95e-06	TFEC	4.75	transcription factor EC	ENSG00000105967
8171896	2.58e-06	TASL	4.75	chromosome X open reading frame 21	ENSG00000120280
8072876	4.32e-06	LGALS1	4.73	galectin 1	ENSG00000100097
7968417	7.86e-07	FRY	4.72	FRY microtubule binding protein	ENSG00000073910
7917912	2.12e-06	DPYD	4.62	dihydropyrimidine dehydrogenase	ENSG00000188641
7938035	4.31e-07	TRIM22	4.61	tripartite motif containing 22	ENSG00000132274
7978351	7.86e-07	CTSG	4.59	cathepsin G	ENSG00000100448
8177137	1.82e-06	UTY	4.57	ubiquitously transcribed tetratricopeptide repeat containing, Y-linked	ENSG00000183878
7973108	7.86e-07	RNASE2CP	4.57	ribonuclease A family member 2 pseudogene///ribonuclease A family member 2 pseudogene	ENSG00000136315
7904226	2.33e-06	SLC22A15	4.49	solute carrier family 22 member 15	ENSG00000163393
7948667	9.79e-07	AHNAK	4.47	AHNAK nucleoprotein	ENSG00000124942
8014233	4.31e-07	SLFN11	4.46	schlafen family member 11	ENSG00000172716
8161270	1.11e-06	ANKRD18A	4.44	ankyrin repeat domain 18A	ENSG00000180071
8157890	7.86e-07	PBX3	4.43	PBX homeobox 3	ENSG00000167081
7995825	4.66e-07	MT1F	4.41	metallothionein 1F	ENSG00000198417
8133788	8.37e-07	PTPN12	4.29	protein tyrosine phosphatase, non-receptor type 12	ENSG00000127947
7914270	7.03e-07	LAPTM5	4.29	lysosomal protein transmembrane 5	ENSG00000162511
8114239	9.04e-07	TIFAB	4.28	TIFA inhibitor///dendritic cell associated nuclear protein	ENSG00000255833
7919095	1.47e-06	NOTCH2	4.27	notch 2	ENSG00000134250
8053417	8.88e-07	CAPG	4.26	capping actin protein, gelsolin like	ENSG00000042493
8176709	8.58e-07	TXLNGY	4.25	taxilin gamma pseudogene, Y-linked	ENSG00000131002
8145365	5.58e-07	DOCK5	4.22	dedicator of cytokinesis 5	ENSG00000147459
8019243	6.5e-07	PPP1R27	4.16	protein phosphatase 1 regulatory subunit 27	ENSG00000182676
7964834	1.73e-06	CPM	4.16	carboxypeptidase M	ENSG00000135678
8061668	2.58e-06	HCK	4.15	HCK proto-oncogene, Src family tyrosine kinase	ENSG00000101336
8094169	3.03e-06	CPEB2	4.15	cytoplasmic polyadenylation element binding protein 2	ENSG00000137449
7943240	1.69e-06	PIWIL4	4.12	piwi like RNA-mediated gene silencing 4	ENSG00000134627
8176719	6.13e-07	EIF1AY	4.09	eukaryotic translation initiation factor 1A, Y-linked	ENSG00000198692
8054254	5.64e-07	AFF3	4.09	AF4/FMR2 family member 3	ENSG00000144218
8052882	1.84e-06	ADD2	4.03	adducin 2	ENSG00000075340
7940216	6.64e-07	MS4A3	4.02	membrane spanning 4-domains A3	ENSG00000149516
8177232	8.42e-07	KDM5D	4.02	lysine demethylase 5D	ENSG00000012817
8107408	3.59e-06	KCNN2	4.02	potassium calcium-activated channel subfamily N member 2	ENSG00000080709
7970329	8.44e-07	GAS6	3.96	growth arrest specific 6	ENSG00000183087
8121277	7.86e-07	CRYBG1	3.92	absent in melanoma 1	ENSG00000112297
8162039	4.68e-07	C9orf64	3.9	chromosome 9 open reading frame 64	ENSG00000165118
7927964	4.66e-07	SRGN	3.89	serglycin	ENSG00000122862
8013272	9.96e-07	CCDC144CP	3.86	coiled-coil domain containing 144C, pseudogene///coiled-coil domain containing 144 family, N-terminal like///coiled-coil domain containing 144B (pseudogene)///coiled-coil domain containing 144A	ENSG00000154898
7965606	1.56e-06	HAL	3.82	histidine ammonia-lyase	ENSG00000084110
8152376	1.41e-06	CSMD3	3.81	CUB and Sushi multiple domains 3	ENSG00000164796
8031238	1.78e-06	LILRB4	3.75	leukocyte immunoglobulin like receptor B4	ENSG00000186818
7953878	4.13e-06	CLEC2D	3.74	C-type lectin domain family 2 member D	ENSG00000069493
7988077	7.99e-07	LCMT2	3.72	leucine carboxyl methyltransferase 2	ENSG00000168806
8155849	1.49e-06	ANXA1	3.71	annexin A1	ENSG00000135046
8028104	7.86e-07	HCST	3.7	hematopoietic cell signal transducer	ENSG00000126264
7926368	1.34e-06	VIM	3.69	vimentin	ENSG00000026025
8003861	9.59e-07	SPNS3	3.67	sphingolipid transporter 3 (putative)	ENSG00000182557
8033605	3.63e-06	MYO1F	3.67	myosin IF	ENSG00000142347
7968637	1.36e-06	CCNA1	3.63	cyclin A1	ENSG00000133101
7986687	2.73e-06	WHAMM	3.62	WAS protein homolog associated with actin, golgi membranes and microtubules pseudogene 1///WAS protein homolog associated with actin, golgi membranes and microtubules pseudogene 2///WAS protein homolog associated with actin, golgi membranes and microtubules pseudogene 3///WAS protein homolog associated with actin, golgi membranes and microtubules	ENSG00000156232
8055465	9.79e-07	CXCR4	3.59	C-X-C motif chemokine receptor 4	ENSG00000121966
7975779	7.99e-07	FOS	3.58	Fos proto-oncogene, AP-1 transcription factor subunit	ENSG00000170345
8156321	7.86e-07	SYK	3.57	spleen associated tyrosine kinase	ENSG00000165025
8167449	7.86e-07	PLP2	3.57	proteolipid protein 2	ENSG00000102007
7905789	1.31e-06	IL6R	3.54	interleukin 6 receptor	ENSG00000160712
7971461	4.31e-07	LCP1	3.53	lymphocyte cytosolic protein 1	ENSG00000136167
8145470	7.86e-07	DPYSL2	3.52	dihydropyrimidinase like 2	ENSG00000092964
7947199	3.56e-06	LGR4	3.5	leucine rich repeat containing G protein-coupled receptor 4	ENSG00000205213
8122464	5.58e-07	UTRN	3.48	utrophin	ENSG00000152818
7993756	2.12e-06	ACSM3	3.48	acyl-CoA synthetase medium-chain family member 3	ENSG00000005187
8097903	8.42e-07	TLR2	3.46	toll like receptor 2	ENSG00000137462
7981919	4.3e-07	SNURF	3.45	SNRPN upstream reading frame///small nuclear ribonucleoprotein polypeptide N	ENSG00000273173
7969544	1.25e-06	NDFIP2	3.44	Nedd4 family interacting protein 2	ENSG00000102471
7951397	6.64e-07	CASP1	3.43	caspase 1	ENSG00000137752
8080487	5.55e-07	PRKCD	3.37	protein kinase C delta	ENSG00000163932
8084794	3.51e-06	IL1RAP	3.36	interleukin 1 receptor accessory protein	ENSG00000196083
8150138	7.86e-07	TEX15	3.31	testis expressed 15	ENSG00000133863
8012953	8.58e-07	TRIM16	3.28	tripartite motif containing 16	ENSG00000221926
7957260	1.33e-06	GLIPR1	3.28	GLI pathogenesis related 1	ENSG00000139278
8110106	1.67e-06	HRH2	3.24	histamine receptor H2	ENSG00000113749
7967841	6.64e-07	CHFR	3.24	checkpoint with forkhead and ring finger domains, E3 ubiquitin protein ligase	ENSG00000072609
7984517	1.15e-06	GLCE	3.23	glucuronic acid epimerase	ENSG00000138604
8084128	1.25e-06	TTC14	3.22	tetratricopeptide repeat domain 14	ENSG00000163728
7939150	3.74e-06	PRRG4	3.19	proline rich and Gla domain 4	ENSG00000135378
8151952	1.89e-06	NIPAL2	3.18	NIPA like domain containing 2	ENSG00000104361
8056060	5.58e-07	BAZ2B	3.18	bromodomain adjacent to zinc finger domain 2B	ENSG00000123636
8138749	2.04e-06	HOXA9	3.17	HOXA10-HOXA9 readthrough///homeobox A9	ENSG00000226266
8170602	3.99e-06	ZNF185	3.16	zinc finger protein 185 (LIM domain)	ENSG00000078399
8101429	6.64e-07	PLAC8	3.16	placenta specific 8	ENSG00000147394
7905047	2.12e-06	FCGR1CP	3.15	Fc fragment of IgG receptor Ic, pseudogene///Fc fragment of IgG receptor Ib///Fc fragment of IgG receptor Ia	ENSG00000145287
8001531	1.67e-06	MT1G	3.14	metallothionein 1G	ENSG00000265531
8008885	1.46e-06	MIR21	3.14	microRNA 21	ENSG00000125144
7973110	4.5e-06	RNASE2	3.13	ribonuclease A family member 2	ENSG00000284190
7930498	4.23e-06	ACSL5	3.11	acyl-CoA synthetase long-chain family member 5	ENSG00000169385
7981530	2.98e-06	GPR132	3.09	G protein-coupled receptor 132	ENSG00000197142
8020630	2.08e-06	TTC39C	3.07	tetratricopeptide repeat domain 39C	ENSG00000183484
7919560	1.81e-06	RNVU1-15	3.06	RNA, variant U1 small nuclear 15	ENSG00000168234
8027247	3.49e-06	ZNF93	3.02	zinc finger protein 93	ENSG00000207205
7953901	1.14e-06	CLEC12A	3.02	C-type lectin domain family 12 member A	ENSG00000184635
7940259	3.49e-06	MS4A14	3.01	membrane spanning 4-domains A14///membrane spanning 4-domains A7	ENSG00000172322
8001030	1.9e-06	PYCARD	2.99	PYD and CARD domain containing	ENSG00000166928
8112007	1.67e-06	EMB	2.98	embigin	ENSG00000103490
7942400	7.86e-07	P2RY2	2.96	purinergic receptor P2Y2	ENSG00000170571
8176026	6.64e-07	FLNA	2.94	filamin A	ENSG00000175591
7899192	1.52e-06	RPS6KA1	2.93	ribosomal protein S6 kinase A1	ENSG00000196924
8038809	8.82e-07	NKG7	2.93	natural killer cell granule protein 7	ENSG00000117676
8179276	8.19e-07	AIF1	2.93	allograft inflammatory factor 1	ENSG00000105374
7921014	1.03e-06	MEF2D	2.91	myocyte enhancer factor 2D	ENSG00000204472
8140967	4.49e-06	SAMD9	2.9	sterile alpha motif domain containing 9	ENSG00000116604
7948332	2e-06	LPXN	2.89	leupaxin	ENSG00000205413
8174761	1.67e-06	NKAPP1	2.88	NFKB activating protein pseudogene 1	ENSG00000110031
8080847	1.89e-06	C3orf14	2.87	chromosome 3 open reading frame 14	ENSG00000233382
8091910	3.02e-06	SERPINI2	2.86	serpin family I member 2	ENSG00000114405
8005475	1.25e-06	TRIM16L	2.85	tripartite motif containing 16-like///tripartite motif containing 16	ENSG00000114204
8071069	7.99e-07	IL17RA	2.84	interleukin 17 receptor A	ENSG00000108448
8047854	1.07e-06	CCNYL1	2.81	cyclin Y like 1	ENSG00000177663
8001449	2.89e-06	IRX3	2.78	iroquois homeobox 3	ENSG00000163249
7949904	3.81e-06	UNC93B1	2.76	unc-93 homolog B1 (C. elegans)	ENSG00000177508
8147469	2.59e-06	CPQ	2.75	carboxypeptidase Q	ENSG00000110057
8070826	8.96e-07	ITGB2	2.73	integrin subunit beta 2	ENSG00000104324
8156060	6.64e-07	TLE4	2.7	transducin like enhancer of split 4	ENSG00000160255
8140478	3.9e-06	GSAP	2.69	gamma-secretase activating protein	ENSG00000106829
8076403	1.67e-06	NAGA	2.65	alpha-N-acetylgalactosaminidase	ENSG00000186088
8010983	1.08e-06	ABR	2.65	active BCR-related	ENSG00000198951
8139500	3.27e-06	TNS3	2.62	tensin 3	ENSG00000159842
8023646	6.64e-07	BCL2	2.62	BCL2, apoptosis regulator	ENSG00000136205
8152606	2.97e-06	SNTB1	2.61	syntrophin beta 1	ENSG00000171791
8022118	2.49e-06	EPB41L3	2.59	erythrocyte membrane protein band 4.1 like 3	ENSG00000172164
8177026	4.55e-06	P2RY8	2.57	purinergic receptor P2Y8	ENSG00000082397
8076690	1.14e-06	KIAA0930	2.57	KIAA0930	ENSG00000182162
8059361	7.86e-07	FAF2	2.57	WD repeat and FYVE domain containing 1///Fas associated factor family member 2	ENSG00000100364
8014063	1.47e-06	EVI2B	2.55	ecotropic viral integration site 2B	ENSG00000113194
8052798	8.58e-07	AAK1	2.54	AP2 associated kinase 1	ENSG00000185862
8008151	1.4e-06	IGF2BP1	2.53	insulin like growth factor 2 mRNA binding protein 1	ENSG00000115977
8074399	3.24e-06	CLTCL1	2.53	clathrin heavy chain like 1	ENSG00000159217
8139656	2.73e-06	GRB10	2.52	growth factor receptor bound protein 10	ENSG00000070371
8152133	2.2e-06	RRM2B	2.51	ribonucleotide reductase regulatory TP53 inducible subunit M2B	ENSG00000106070
8128737	2.87e-06	MICAL1	2.49	microtubule associated monooxygenase, calponin and LIM domain containing 1	ENSG00000048392
8033257	9.01e-07	C3	2.47	complement component 3	ENSG00000135596
8094911	1.31e-06	ATP10D	2.47	ATPase phospholipid transporting 10D (putative)	ENSG00000125730
8046003	1.89e-06	GCA	2.47	grancalcin	ENSG00000145246
8041826	3.95e-06	TTC7A	2.47	tetratricopeptide repeat domain 7A	ENSG00000115271
8017210	6.82e-07	AP1S2	2.46	adaptor related protein complex 1 sigma 2 subunit pseudogene///adaptor related protein complex 1 sigma 2 subunit	ENSG00000068724
8073682	1.44e-06	PARVG	2.46	parvin gamma	ENSG00000182287
8064790	7.99e-07	RASSF2	2.43	Ras association domain family member 2	ENSG00000138964
7939839	1.41e-06	PTPRJ	2.43	protein tyrosine phosphatase, receptor type J	ENSG00000101265
8048227	3.29e-06	CXCR2	2.43	C-X-C motif chemokine receptor 2	ENSG00000149177
8004184	1.57e-06	XAF1	2.42	XIAP associated factor 1	ENSG00000180871
8103951	3.74e-06	ACSL1	2.42	acyl-CoA synthetase long-chain family member 1	ENSG00000132530
7977319	1.95e-06	PLD4	2.41	phospholipase D family member 4	ENSG00000151726
8176306	1.69e-06	CSF2RA	2.4	colony stimulating factor 2 receptor alpha subunit	ENSG00000166428
7909214	3.68e-06	RASSF5	2.39	Ras association domain family member 5	ENSG00000198223
7941985	3.72e-06	TCIRG1	2.39	T-cell immune regulator 1, ATPase H+ transporting V0 subunit a3	ENSG00000266094
8009243	1.46e-06	MILR1	2.37	mast cell immunoglobulin like receptor 1///mast cell immunoglobulin like receptor 1	ENSG00000110719
8145490	7.86e-07	PTK2B	2.33	protein tyrosine kinase 2 beta	ENSG00000271605
8175234	1.89e-06	GPC3	2.33	glypican 3	ENSG00000120899
7995492	7.86e-07	ADCY7	2.32	adenylate cyclase 7	ENSG00000147257
7997332	7.99e-07	NUDT7	2.32	nudix hydrolase 7	ENSG00000121281
8024323	3.03e-06	REEP6	2.29	receptor accessory protein 6	ENSG00000140876
8066848	2.58e-06	PREX1	2.27	phosphatidylinositol-3,4,5-trisphosphate dependent Rac exchange factor 1	ENSG00000115255
8010915	4.62e-06	RFLNB	2.23	family with sequence similarity 101 member B	ENSG00000124126
8149733	2.22e-06	TNFRSF10B	2.2	TNF receptor superfamily member 10b	ENSG00000183688
7915846	1.25e-06	MKNK1	2.19	MAP kinase interacting serine/threonine kinase 1	ENSG00000120889
8024170	4.32e-06	ARHGAP45	2.19	Rho GTPase activating protein 45	ENSG00000079277
8008609	2.49e-06	ANKFN1	2.14	ankyrin repeat and fibronectin type III domain containing 1	ENSG00000180448
8060627	3.32e-06	ATRN	2.11	attractin	ENSG00000153930
7935337	1.09e-06	PIK3AP1	2.09	phosphoinositide-3-kinase adaptor protein 1	ENSG00000088812
8005687	2.2e-06	FAM106C	2.08	family with sequence similarity 106 member C, pseudogene///family with sequence similarity 106 member A	ENSG00000155629
7953569	4.27e-06	PTPN6	2.08	protein tyrosine phosphatase, non-receptor type 6	ENSG00000288235
8174207	2.98e-06	NXF3	2.06	nuclear RNA export factor 3	ENSG00000111679
8152976	1.41e-06	TMEM71	2.04	transmembrane protein 71	ENSG00000147206
7983054	2.14e-06	GANC	2.04	glucosidase alpha, neutral C///calpain 3	ENSG00000165071
8139832	3.39e-06	ZNF117	2.04	zinc finger protein 117	ENSG00000214013
7918157	8.96e-07	VAV3	-2.01	vav guanine nucleotide exchange factor 3	ENSG00000152926
7904106	1.14e-06	MAGI3	-2.01	membrane associated guanylate kinase, WW and PDZ domain containing 3	ENSG00000134215
7901385	2.77e-06	OSBPL9	-2.04	oxysterol binding protein like 9	ENSG00000081026
7929282	2.79e-06	HHEX	-2.04	hematopoietically expressed homeobox	ENSG00000117859
8058295	2.98e-06	ALS2	-2.05	ALS2, alsin Rho guanine nucleotide exchange factor	ENSG00000152804
8001185	1.4e-06	DNAJA2	-2.06	DnaJ heat shock protein family (Hsp40) member A2///DnaJ heat shock protein family (Hsp40) member A2	ENSG00000003393
7917037	1.71e-06	CRYZ	-2.07	crystallin zeta	ENSG00000069345
7926385	1.89e-06	STAM	-2.07	signal transducing adaptor molecule	ENSG00000116791
7926609	2.73e-06	BMI1	-2.08	COMMD3-BMI1 readthrough///BMI1 proto-oncogene, polycomb ring finger///COMMD3-BMI1 readthrough///BMI1 proto-oncogene, polycomb ring finger	ENSG00000136738
8146579	9.01e-07	CHD7	-2.09	chromodomain helicase DNA binding protein 7	ENSG00000168283
7951485	3.4e-06	SLC35F2	-2.09	solute carrier family 35 member F2	ENSG00000171316
8124166	7.86e-07	MBOAT1	-2.1	membrane bound O-acyltransferase domain containing 1	ENSG00000110660
7975459	2.09e-06	SIPA1L1	-2.1	signal induced proliferation associated 1 like 1	ENSG00000172197
8089082	1.14e-06	DCBLD2	-2.11	discoidin, CUB and LCCL domain containing 2	ENSG00000197555
7956867	1.89e-06	ELAC2	-2.11	elaC ribonuclease Z 2///high mobility group AT-hook 2///high mobility group AT-hook 2	ENSG00000057019
8085914	1.77e-06	SLC4A7	-2.12	solute carrier family 4 member 7	ENSG00000006744
7909332	2.44e-06	CD55	-2.13	CD55 molecule (Cromer blood group)	ENSG00000033867
7965627	2.75e-06	LTA4H	-2.16	leukotriene A4 hydrolase	ENSG00000196352
7939120	9.59e-07	RCN1	-2.18	reticulocalbin 1	ENSG00000111144
7930837	1.16e-06	SLC18A2	-2.18	solute carrier family 18 member A2	ENSG00000049449
8095110	7.86e-07	KIT	-2.19	KIT proto-oncogene receptor tyrosine kinase	ENSG00000165646
8071272	7.86e-07	SEPT5	-2.19	SEPT5-GP1BB readthrough	ENSG00000157404
7922162	8.37e-07	SLC19A2	-2.19	solute carrier family 19 member 2	ENSG00000184702
7946516	2.73e-06	SBF2	-2.19	SET binding factor 2	ENSG00000117479
7915787	2.75e-06	PIK3R3	-2.19	phosphoinositide-3-kinase regulatory subunit 3	ENSG00000133812
8158317	7.99e-07	SPTAN1	-2.21	spectrin alpha, non-erythrocytic 1	ENSG00000117461
7907702	7.86e-07	SOAT1	-2.22	sterol O-acyltransferase 1	ENSG00000197694
7966760	1.81e-06	FBXO21	-2.22	F-box protein 21	ENSG00000057252
8072039	1.81e-06	MYO18B	-2.22	myosin XVIIIB	ENSG00000135108
7937079	1.89e-06	BNIP3	-2.22	BCL2 interacting protein 3	ENSG00000133454
7921713	2.73e-06	TSTD1	-2.25	thiosulfate sulfurtransferase like domain containing 1///F11 receptor	ENSG00000176171
7926531	7.86e-07	ARL5B	-2.28	ADP ribosylation factor like GTPase 5B	ENSG00000215845
8054519	8.96e-07	LIMS4	-2.28	LIM zinc finger domain containing 4///LIMS3-LOC440895 readthrough///LIM zinc finger domain containing 3///LIM zinc finger domain containing 1	ENSG00000165997
7945371	1.05e-06	IFITM3	-2.28	interferon induced transmembrane protein 3	ENSG00000256671
8040419	7.86e-07	MYCN	-2.32	v-myc avian myelocytomatosis viral oncogene neuroblastoma derived homolog	ENSG00000142089
7961983	1.41e-06	TM7SF3	-2.32	transmembrane 7 superfamily member 3	ENSG00000134323
7904050	2.91e-06	MOV10	-2.32	Mov10 RISC complex RNA helicase	ENSG00000064115
8099982	1.45e-06	APBB2	-2.34	amyloid beta precursor protein binding family B member 2	ENSG00000155363
7925954	7.99e-07	NET1	-2.35	neuroepithelial cell transforming 1	ENSG00000163697
8018966	1.89e-06	TIMP2	-2.36	TIMP metallopeptidase inhibitor 2	ENSG00000173848
7986520	2.24e-06	DNM1P46	-2.37	dynamin 1 pseudogene 46///dynamin 1 pseudogene 46	ENSG00000035862
7967412	1.49e-06	CDK2AP1	-2.38	cyclin dependent kinase 2 associated protein 1	ENSG00000182397
7916669	1.71e-06	DOCK7	-2.39	dedicator of cytokinesis 7	ENSG00000111328
7931930	2.52e-06	PRKCQ	-2.39	protein kinase C theta	ENSG00000116641
8150962	3.27e-06	TOX	-2.4	thymocyte selection associated high mobility group box	ENSG00000065675
8044049	2.7e-06	IL18RAP	-2.41	interleukin 18 receptor accessory protein	ENSG00000198846
8098576	9.79e-07	SLC25A4	-2.42	solute carrier family 25 member 4	ENSG00000115607
8083075	1.05e-06	PXYLP1	-2.42	2-phosphoxylose phosphatase 1	ENSG00000151729
8054532	1.14e-06	RGPD2	-2.42	RANBP2-like and GRIP domain containing 2///RANBP2-like and GRIP domain containing 6///RANBP2-like and GRIP domain containing 8///RANBP2-like and GRIP domain containing 3///RANBP2-like and GRIP domain containing 1///RANBP2-like and GRIP domain containing 4///RANBP2-like and GRIP domain containing 5///RAN binding protein 2	ENSG00000155893
8091103	1.92e-06	TFDP2	-2.42	transcription factor Dp-2	ENSG00000185304
7905754	7.99e-07	ATP8B2	-2.44	ATPase phospholipid transporting 8B2	ENSG00000114126
7972217	7.99e-07	SPRY2	-2.44	sprouty RTK signaling antagonist 2	ENSG00000143515
7911155	8.37e-07	SCCPDH	-2.44	saccharopine dehydrogenase (putative)	ENSG00000136158
8007212	1.47e-06	STAT5A	-2.44	signal transducer and activator of transcription 5A	ENSG00000143653
8129497	2.86e-06	EPB41L2	-2.44	erythrocyte membrane protein band 4.1 like 2	ENSG00000126561
7900792	2.98e-06	PTPRF	-2.44	protein tyrosine phosphatase, receptor type F	ENSG00000079819
8138613	7.86e-07	OSBPL3	-2.45	oxysterol binding protein like 3	ENSG00000142949
7932227	2.44e-06	NMT2	-2.5	N-myristoyltransferase 2	ENSG00000070882
7954631	2.98e-06	FAR2	-2.5	fatty acyl-CoA reductase 2	ENSG00000152465
8169073	1.78e-06	TMSB15B	-2.54	H2B histone family member M pseudogene///thymosin beta 15B	ENSG00000064763
8060854	1.83e-06	PLCB1	-2.54	phospholipase C beta 1	ENSG00000158427
7932023	2.35e-06	USP6NL	-2.55	USP6 N-terminal like	ENSG00000182621
8121251	2.91e-06	LIN28B	-2.55	lin-28 homolog B	ENSG00000148429
8112615	2.77e-06	ENC1	-2.55	ectodermal-neural cortex 1	ENSG00000187772
8030946	2.21e-06	ZNF808	-2.56	zinc finger protein 808	ENSG00000171617
8103025	3.52e-06	ZNF827	-2.57	zinc finger protein 827	ENSG00000198482
8110971	2.58e-06	CMBL	-2.57	carboxymethylenebutenolidase homolog	ENSG00000151612
8128316	2.94e-06	GPR63	-2.58	G protein-coupled receptor 63	ENSG00000164237
8172158	1.05e-06	CASK	-2.58	calcium/calmodulin dependent serine protein kinase	ENSG00000112218
8021376	9.19e-07	NEDD4L	-2.6	neural precursor cell expressed, developmentally down-regulated 4-like, E3 ubiquitin protein ligase	ENSG00000147044
7932885	1.89e-06	ARHGAP12	-2.61	Rho GTPase activating protein 12	ENSG00000049759
8111772	7.99e-07	DAB2	-2.64	DAB2, clathrin adaptor protein	ENSG00000165322
8028719	1.9e-06	DLL3	-2.65	delta like canonical Notch ligand 3	ENSG00000153071
7901951	7.86e-07	PGM1	-2.67	phosphoglucomutase 1	ENSG00000090932
8046380	1.98e-06	ITGA6	-2.67	integrin subunit alpha 6	ENSG00000079739
7971950	1.46e-06	DACH1	-2.67	dachshund family transcription factor 1	ENSG00000091409
8050160	3.03e-06	MBOAT2	-2.68	membrane bound O-acyltransferase domain containing 2	ENSG00000276644
8115327	3.35e-06	SPARC	-2.69	secreted protein acidic and cysteine rich	ENSG00000143797
8036309	2.98e-06	ZFP82	-2.7	ZFP82 zinc finger protein	ENSG00000113140
8046861	7.99e-07	ITGAV	-2.71	integrin subunit alpha V	ENSG00000181007
7934898	8.42e-07	ANKRD22	-2.72	ankyrin repeat domain 22	ENSG00000138448
8175492	1.57e-06	ATP11C	-2.73	ATPase phospholipid transporting 11C	ENSG00000152766
8130408	7.99e-07	IPCEF1	-2.74	interaction protein for cytohesin exchange factors 1///CNKSR family member 3	ENSG00000101974
7932512	7.86e-07	DNAJC1	-2.74	DnaJ heat shock protein family (Hsp40) member C1	ENSG00000074706
7965979	7.99e-07	ALDH1L2	-2.74	aldehyde dehydrogenase 1 family member L2	ENSG00000136770
8092162	7.99e-07	PP13439	-2.75	uncharacterized LOC100128046	ENSG00000136010
8171653	3.1e-06	MAP3K15	-2.76	mitogen-activated protein kinase kinase kinase 15	ENSG00000180815
8069644	6.64e-07	APP	-2.79	amyloid beta precursor protein	ENSG00000142192
8147101	3.28e-06	E2F5	-2.81	E2F transcription factor 5	ENSG00000133740
8078405	1.73e-06	CMTM7	-2.81	CKLF like MARVEL transmembrane domain containing 7	ENSG00000153551
8172280	2.58e-06	SLC9A7	-2.83	solute carrier family 9 member A7	ENSG00000065923
7972003	2.04e-06	KLF12	-2.83	Kruppel like factor 12	ENSG00000118922
8045009	9.59e-07	GYPC	-2.83	glycophorin C (Gerbich blood group)	ENSG00000136732
8083146	1.89e-06	PLS1	-2.84	plastin 1	ENSG00000120756
8051501	1.29e-06	EIF2AK2	-2.85	eukaryotic translation initiation factor 2 alpha kinase 2	ENSG00000055332
7945262	1.92e-06	JAM3	-2.86	junctional adhesion molecule 3	ENSG00000166086
8099364	1.14e-06	ZNF518B	-2.87	zinc finger protein 518B	ENSG00000178163
7928695	9.45e-07	PRXL2A	-2.87	family with sequence similarity 213 member A	ENSG00000122378
8099235	1.25e-06	MRFAP1L1	-2.88	Morf4 family associated protein 1 like 1	ENSG00000178988
7897561	2.77e-06	KIF1B	-2.88	kinesin family member 1B	ENSG00000054523
8097586	2.14e-06	GAB1	-2.9	GRB2 associated binding protein 1	ENSG00000109458
8062623	7.86e-07	PLCG1	-2.95	phospholipase C gamma 1	ENSG00000124181
7944722	8.96e-07	UBASH3B	-2.97	ubiquitin associated and SH3 domain containing B	ENSG00000154127
8057959	3.32e-06	PGAP1	-2.99	post-GPI attachment to proteins 1	ENSG00000197121
8130422	7.86e-07	CNKSR3	-2.99	CNKSR family member 3///CNKSR family member 3	ENSG00000153721
8081657	1.73e-06	CD200	-3	CD200 molecule	ENSG00000091972
8136614	1.22e-06	AGK	-3	acylglycerol kinase	ENSG00000006530
8123621	7.99e-07	SERPINB6	-3.01	serpin family B member 6	ENSG00000124570
7981427	2.14e-06	CKB	-3.01	creatine kinase B	ENSG00000166165
8018652	7.86e-07	RNF157	-3.02	ring finger protein 157	ENSG00000141576
7905329	1.09e-06	MLLT11	-3.02	myeloid/lymphoid or mixed-lineage leukemia; translocated to, 11	ENSG00000213190
8102862	1.05e-06	MAML3	-3.02	mastermind like transcriptional coactivator 3	ENSG00000196782
7924107	9.79e-07	LPGAT1	-3.02	lysophosphatidylglycerol acyltransferase 1	ENSG00000123684
8046895	3.23e-06	FAM171B	-3.02	family with sequence similarity 171 member B	ENSG00000144369
8016932	6.64e-07	MPO	-3.03	myeloperoxidase	ENSG00000005381
8091537	3.4e-06	IGSF10	-3.03	immunoglobulin superfamily member 10	ENSG00000152580
8109283	1.89e-06	NDST1	-3.08	N-deacetylase and N-sulfotransferase 1	ENSG00000070614
8131600	1.89e-06	TSPAN13	-3.09	tetraspanin 13	ENSG00000106537
7944560	1.05e-06	ARHGEF12	-3.14	Rho guanine nucleotide exchange factor 12	ENSG00000196914
8078650	8.37e-07	CTDSPL	-3.15	CTD small phosphatase like	ENSG00000144677
8156199	2.83e-06	DAPK1	-3.16	death associated protein kinase 1	ENSG00000196730
7958000	2.75e-06	CHPT1	-3.17	choline phosphotransferase 1	ENSG00000111666
8099132	3.4e-06	CYTL1	-3.18	cytokine like 1	ENSG00000170891
8100026	1.95e-06	ATP8A1	-3.19	ATPase phospholipid transporting 8A1	ENSG00000124406
8096808	1.54e-06	MCUB	-3.21	mitochondrial calcium uniporter dominant negative beta subunit	ENSG00000005059
8025992	2.14e-06	ZNF788P	-3.26	zinc finger family member 788	ENSG00000214189
7926916	2.39e-06	ZEB1	-3.31	zinc finger E-box binding homeobox 1	ENSG00000148516
8163908	2.77e-06	GGTA1	-3.31	glycoprotein, alpha-galactosyltransferase 1 pseudogene	ENSG00000204136
8038967	1.89e-06	ZNF83	-3.32	zinc finger protein 83	ENSG00000167766
7991070	1.67e-06	HDGFL3	-3.33	hepatoma-derived growth factor, related protein 3	ENSG00000166503
8116835	9.79e-07	GCNT2	-3.33	glucosaminyl (N-acetyl) transferase 2, I-branching enzyme (I blood group)	ENSG00000111846
8173444	1.67e-06	IL2RG	-3.36	interleukin 2 receptor subunit gamma	ENSG00000147168
7932554	2.34e-06	ARHGAP21	-3.37	Rho GTPase activating protein 21	ENSG00000107863
8122600	5.58e-07	STXBP5	-3.38	syntaxin binding protein 5	ENSG00000164506
7956856	1.25e-06	MSRB3	-3.39	methionine sulfoxide reductase B3	ENSG00000174099
8067305	1.06e-06	SYCP2	-3.41	synaptonemal complex protein 2	ENSG00000196074
8123695	2.98e-06	ECI2	-3.42	enoyl-CoA delta isomerase 2	ENSG00000198721
8090840	3.03e-06	RYK	-3.43	receptor-like tyrosine kinase	ENSG00000163785
8057517	1.84e-06	NCKAP1	-3.43	NCK associated protein 1	ENSG00000061676
8120654	2.91e-06	KCNQ5	-3.43	potassium voltage-gated channel subfamily Q member 5	ENSG00000185760
7917347	2.58e-06	DDAH1	-3.46	dimethylarginine dimethylaminohydrolase 1	ENSG00000153904
8104506	7.86e-07	TRIO	-3.47	trio Rho guanine nucleotide exchange factor	ENSG00000038382
7969533	3.09e-06	SLAIN1	-3.49	SLAIN motif family member 1	ENSG00000139737
8058670	1.24e-06	IKZF2	-3.51	IKAROS family zinc finger 2	ENSG00000030419
8106141	9.79e-07	FCHO2	-3.52	FCH domain only 2	ENSG00000157107
7918323	9.11e-07	SORT1	-3.53	sortilin 1	ENSG00000134243
7919645	1.54e-06	SV2A	-3.54	synaptic vesicle glycoprotein 2A	ENSG00000159164
7906400	7.86e-07	IFI16	-3.54	interferon gamma inducible protein 16	ENSG00000163565
7927876	7.99e-07	TET1	-3.55	tet methylcytosine dioxygenase 1	ENSG00000138336
7933855	3.03e-06	RTKN2	-3.55	rhotekin 2	ENSG00000182010
7958019	2.43e-06	DRAM1	-3.63	DNA damage regulated autophagy modulator 1	ENSG00000136048
8081564	6.64e-07	CD96	-3.64	CD96 molecule	ENSG00000153283
7961900	1.24e-06	ITPR2	-3.65	inositol 1,4,5-trisphosphate receptor type 2	ENSG00000123104
7932243	2.3e-06	FAM171A1	-3.67	family with sequence similarity 171 member A1	ENSG00000148468
8162117	7.86e-07	GOLM1	-3.68	golgi membrane protein 1	ENSG00000135052
8091780	5.58e-07	B3GALNT1	-3.69	beta-1,3-N-acetylgalactosaminyltransferase 1 (globoside blood group)	ENSG00000169255
8147503	1.59e-06	LAPTM4B	-3.7	lysosomal protein transmembrane 4 beta	ENSG00000104341
7985493	2.94e-06	TM6SF1	-3.73	transmembrane 6 superfamily member 1	ENSG00000136404
8060758	7.86e-07	PRNP	-3.79	prion protein	ENSG00000171867
8151768	6.02e-07	RUNX1T1	-3.85	RUNX1 translocation partner 1	ENSG00000079102
8169473	9.59e-07	PLS3	-3.87	plastin 3	ENSG00000102024
8121515	6.5e-07	SLC16A10	-3.88	solute carrier family 16 member 10	ENSG00000112394
8153223	8.58e-07	PTK2	-3.88	protein tyrosine kinase 2	ENSG00000169398
7957417	7.86e-07	TMTC2	-3.9	transmembrane and tetratricopeptide repeat containing 2	ENSG00000179104
8173551	1.22e-06	PHKA1	-3.9	phosphorylase kinase regulatory subunit alpha 1	ENSG00000067177
8113800	3.42e-07	FBN2	-3.91	fibrillin 2	ENSG00000138829
7927732	2.77e-06	ARID5B	-3.94	AT-rich interaction domain 5B	ENSG00000150347
8151223	7.99e-07	SLCO5A1	-3.95	solute carrier organic anion transporter family member 5A1	ENSG00000137571
8140556	1.14e-06	HGF	-3.96	hepatocyte growth factor	ENSG00000019991
7991335	7.99e-07	ANPEP	-3.98	alanyl aminopeptidase, membrane	ENSG00000166825
8136248	1.41e-06	MEST	-4.01	mesoderm specific transcript	ENSG00000106484
8109938	3.28e-06	RANBP17	-4.02	RAN binding protein 17	ENSG00000204764
7972682	1.15e-06	POGLUT2	-4.02	KDEL motif containing 1	ENSG00000134901
8138566	7.99e-07	IGF2BP3	-4.03	insulin like growth factor 2 mRNA binding protein 3	ENSG00000136231
8070297	6.64e-07	ERG	-4.04	ERG, ETS transcription factor	ENSG00000157554
7923978	1.72e-06	CD34	-4.04	CD34 molecule	ENSG00000174059
8144786	8.88e-07	SLC7A2	-4.06	solute carrier family 7 member 2	ENSG00000003989
8103706	3.35e-06	AADAT	-4.08	aminoadipate aminotransferase	ENSG00000109576
8041995	1.14e-06	SPTBN1	-4.13	spectrin beta, non-erythrocytic 1	ENSG00000115306
7969916	7.99e-07	BIVM	-4.17	BIVM-ERCC5 readthrough///basic, immunoglobulin-like variable motif containing	ENSG00000134897
8135576	7.74e-07	TES	-4.18	testin LIM domain protein	ENSG00000135269
7903092	2.7e-06	FNBP1L	-4.21	formin binding protein 1 like	ENSG00000137942
7973797	7.86e-07	COCH	-4.27	cochlin	ENSG00000100473
8143471	9.59e-07	CLEC5A	-4.27	C-type lectin domain family 5 member A	ENSG00000258227
8168589	1.81e-06	ZNF711	-4.33	zinc finger protein 711	ENSG00000147180
8102877	5.58e-07	CLGN	-4.33	calmegin	ENSG00000153132
7962516	2.39e-06	SLC38A1	-4.44	solute carrier family 38 member 1	ENSG00000111371
7963817	2.49e-06	GTSF1	-4.52	gametocyte specific factor 1	ENSG00000170627
7961339	7.99e-07	LRP6	-4.66	LDL receptor related protein 6	ENSG00000070018
8106986	2.34e-06	RHOBTB3	-4.68	Rho related BTB domain containing 3	ENSG00000164292
7923875	7.99e-07	RHEX	-4.89	chromosome 1 open reading frame 186	ENSG00000263961
7961075	1.49e-06	CD69	-5.07	CD69 molecule	ENSG00000110848

## Sheet: DEGs_GSE9633_log2FC>2
ID	adj.P.Val	Gene.symbol	log2FC	Gene.title	Ensembl Gene ID
204855_at	0.01683	SERPINB5	6.65771	serpin family B member 5	ENSG00000206075
204268_at	0.02725	S100A2	6.63864	S100 calcium binding protein A2	ENSG00000196754
209016_s_at	0.01683	KRT7	6.19946	keratin 7	ENSG00000135480
209125_at	0.04989	KRT6A	5.82581	keratin 6A	ENSG00000205420
203324_s_at	0.03855	CAV2	5.34709	caveolin 2	ENSG00000105971
209369_at	0.02963	ANXA3	5.30789	annexin A3	ENSG00000138772
206884_s_at	0.02835	SCEL	5.06221	sciellin	ENSG00000136155
206595_at	0.03247	CST6	5.04857	cystatin E/M	ENSG00000175315
203065_s_at	0.04455	CAV1	5.02801	caveolin 1	ENSG00000105974
205239_at	0.01683	AREG	4.87188	amphiregulin	ENSG00000109321
206295_at	0.02407	IL18	4.81886	interleukin 18	ENSG00000150782
212531_at	0.04863	LCN2	4.73237	lipocalin 2	ENSG00000148346
219936_s_at	0.03453	GPR87	4.58961	G protein-coupled receptor 87	ENSG00000138271
214022_s_at	0.02835	IFITM1	4.58788	interferon induced transmembrane protein 1	ENSG00000185885
219529_at	0.03955	CLIC3	4.54485	chloride intracellular channel 3	ENSG00000169583
203153_at	0.03923	IFIT1	4.53801	interferon induced protein with tetratricopeptide repeats 1	ENSG00000185745
202267_at	0.03776	LAMC2	4.36798	laminin subunit gamma 2	ENSG00000058085
201631_s_at	0.04544	IER3	4.31514	immediate early response 3	ENSG00000137331
200600_at	0.02835	MSN	4.29408	moesin	ENSG00000147065
203066_at	0.01683	CHST15	4.25635	carbohydrate (N-acetylgalactosamine 4-sulfate 6-O) sulfotransferase 15	ENSG00000182022
212992_at	0.02052	AHNAK2	4.21784	AHNAK nucleoprotein 2	ENSG00000185567
202086_at	0.0434	MX1	4.17474	MX dynamin like GTPase 1	ENSG00000157601
205627_at	0.0264	CDA	4.11276	cytidine deaminase	ENSG00000158825
210074_at	0.01683	CTSV	4.05698	cathepsin V	ENSG00000136943
202546_at	0.03855	VAMP8	4.04863	vesicle associated membrane protein 8	ENSG00000118640
218182_s_at	0.0403	CLDN1	4.01836	claudin 1	ENSG00000163347
209270_at	0.01683	LAMB3	4.01427	laminin subunit beta 3	ENSG00000196878
204415_at	0.03247	IFI6	3.9556	interferon alpha inducible protein 6	ENSG00000126709
213139_at	0.03693	SNAI2	3.91343	snail family transcriptional repressor 2	ENSG00000019549
205479_s_at	0.03242	PLAU	3.9033	plasminogen activator, urokinase	ENSG00000122861
203256_at	0.03979	CDH3	3.87787	cadherin 3	ENSG00000062038
200923_at	0.03231	LGALS3BP	3.81603	galectin 3 binding protein	ENSG00000108679
218677_at	0.0434	S100A14	3.74655	S100 calcium binding protein A14	ENSG00000189334
203180_at	0.03855	ALDH1A3	3.74169	aldehyde dehydrogenase 1 family member A3	ENSG00000184254
217767_at	0.0432	C3	3.73461	complement component 3	ENSG00000125730
214453_s_at	0.03855	IFI44	3.70892	interferon induced protein 44	ENSG00000137965
203726_s_at	0.02427	LAMA3	3.62384	laminin subunit alpha 3	ENSG00000053747
208944_at	0.04375	TGFBR2	3.61015	transforming growth factor beta receptor 2	ENSG00000163513
203407_at	0.02427	PPL	3.58698	periplakin	ENSG00000118898
203695_s_at	0.03403	DFNA5	3.58694	DFNA5, deafness associated tumor suppressor	ENSG00000105928
209909_s_at	0.03249	TGFB2	3.55691	transforming growth factor beta 2	ENSG00000092969
201939_at	0.04209	PLK2	3.47168	polo like kinase 2	ENSG00000145632
215313_x_at	0.0403	HLA-A	3.43029	major histocompatibility complex, class I, A	ENSG00000206503
203964_at	0.04848	NMI	3.3949	N-myc and STAT interactor	ENSG00000123609
219836_at	0.0434	ZBED2	3.3833	zinc finger BED-type containing 2	ENSG00000177494
208690_s_at	0.03256	PDLIM1	3.363	PDZ and LIM domain 1	ENSG00000107438
200824_at	0.04786	GSTP1	3.36184	glutathione S-transferase pi 1	ENSG00000084207
202565_s_at	0.03247	SVIL	3.31544	supervillin	ENSG00000197321
217995_at	0.02647	SQOR	3.31067	sulfide quinone reductase-like (yeast)	ENSG00000137767
203882_at	0.02785	IRF9	3.28736	interferon regulatory factor 9	ENSG00000213928
203585_at	0.02407	ZNF185	3.26247	zinc finger protein 185 (LIM domain)	ENSG00000147394
202990_at	0.03955	PYGL	3.22936	phosphorylase, glycogen, liver	ENSG00000100504
205569_at	0.04863	LAMP3	3.17836	lysosomal associated membrane protein 3	ENSG00000078081
218986_s_at	0.04332	DDX60	3.1391	DEXD/H-box helicase 60	ENSG00000137628
201850_at	0.03848	CAPG	3.12743	capping actin protein, gelsolin like	ENSG00000042493
209644_x_at	0.04848	CDKN2A	3.12307	cyclin dependent kinase inhibitor 2A	ENSG00000147889
202644_s_at	0.04719	TNFAIP3	3.12105	TNF alpha induced protein 3	ENSG00000118503
212203_x_at	0.03855	IFITM3	3.11156	interferon induced transmembrane protein 3	ENSG00000142089
207076_s_at	0.03657	ASS1	3.06423	argininosuccinate synthase 1	ENSG00000130707
218943_s_at	0.03923	DDX58	3.04278	DEXD/H-box helicase 58	ENSG00000107201
218094_s_at	0.04237	SYS1	3.03732	Sys1 golgi trafficking protein	ENSG00000204070
214639_s_at	0.02835	HOXA1	3.02036	homeobox A1	ENSG00000105991
211962_s_at	0.04209	ZFP36L1	3.00516	ZFP36 ring finger protein like 1	ENSG00000185650
204989_s_at	0.02218	ITGB4	2.9699	integrin subunit beta 4	ENSG00000132470
200839_s_at	0.02785	CTSB	2.94267	cathepsin B	ENSG00000164733
215243_s_at	0.03247	GJB3	2.88981	gap junction protein beta 3	ENSG00000188910
213816_s_at	0.0403	MET	2.85146	MET proto-oncogene, receptor tyrosine kinase	ENSG00000105976
202177_at	0.03855	GAS6	2.84423	growth arrest specific 6	ENSG00000183087
209969_s_at	0.03603	STAT1	2.81225	signal transducer and activator of transcription 1	ENSG00000115415
202074_s_at	0.03907	OPTN	2.80008	optineurin	ENSG00000123240
218627_at	0.03469	DRAM1	2.79943	DNA damage regulated autophagy modulator 1	ENSG00000136048
219010_at	0.04848	INAVA	2.79012	chromosome 1 open reading frame 106	ENSG00000163362
203372_s_at	0.01683	SOCS2	2.7763	suppressor of cytokine signaling 2	ENSG00000120833
205349_at	0.04503	GNA15	2.7669	G protein subunit alpha 15	ENSG00000060558
219403_s_at	0.03231	HPSE	2.76349	heparanase	ENSG00000173083
208078_s_at	0.03458	SIK1	2.75486	salt inducible kinase 1	ENSG00000142178
201315_x_at	0.0432	IFITM2	2.7468	interferon induced transmembrane protein 2	ENSG00000185201
200905_x_at	0.0375	HLA-E	2.73335	major histocompatibility complex, class I, E	ENSG00000204592
210138_at	0.04237	RGS20	2.73057	regulator of G-protein signaling 20	ENSG00000147509
217502_at	0.03855	IFIT2	2.71593	interferon induced protein with tetratricopeptide repeats 2	ENSG00000119922
211538_s_at	0.04863	HSPA2	2.69217	heat shock protein family A (Hsp70) member 2	ENSG00000126803
212070_at	0.04586	ADGRG1	2.6862	adhesion G protein-coupled receptor G1	ENSG00000205336
201474_s_at	0.02206	ITGA3	2.66636	integrin subunit alpha 3	ENSG00000005884
209310_s_at	0.03923	CASP4	2.64754	caspase 4	ENSG00000196954
218631_at	0.03523	AVPI1	2.64439	arginine vasopressin induced 1	ENSG00000119986
219901_at	0.02725	FGD6	2.6392	FYVE, RhoGEF and PH domain containing 6	ENSG00000180263
204341_at	0.04966	TRIM16	2.61904	tripartite motif containing 16	ENSG00000221926
209493_at	0.04863	PDZD2	2.60952	PDZ domain containing 2	ENSG00000133401
205891_at	0.04038	ADORA2B	2.59807	adenosine A2b receptor	ENSG00000170425
208798_x_at	0.01683	GOLGA8A	2.56968	golgin A8 family member A	ENSG00000175265
201564_s_at	0.03453	FSCN1	2.54118	fascin actin-bundling protein 1	ENSG00000075618
204542_at	0.04455	ST6GALNAC2	2.51819	ST6 N-acetylgalactosaminide alpha-2,6-sialyltransferase 2	ENSG00000070731
218796_at	0.0494	FERMT1	2.51095	fermitin family member 1	ENSG00000101311
201926_s_at	0.04962	CD55	2.50739	CD55 molecule (Cromer blood group)	ENSG00000196352
212136_at	0.02352	ATP2B4	2.503	ATPase plasma membrane Ca2+ transporting 4	ENSG00000058668
210260_s_at	0.03231	TNFAIP8	2.49823	TNF alpha induced protein 8	ENSG00000145779
205286_at	0.04049	TFAP2C	2.4779	transcription factor AP-2 gamma	ENSG00000087510
221664_s_at	0.03019	F11R	2.46093	F11 receptor	ENSG00000158769
204682_at	0.04395	LTBP2	2.4485	latent transforming growth factor beta binding protein 2	ENSG00000119681
40472_at	0.02702	LPCAT4	2.42913	lysophosphatidylcholine acyltransferase 4	ENSG00000176454
207291_at	0.03955	PRRG4	2.42575	proline rich and Gla domain 4	ENSG00000135378
208502_s_at	0.04455	PITX1	2.42266	paired like homeodomain 1	ENSG00000069011
221843_s_at	0.01683	MEAK7	2.41907	TBC/LysM-associated domain containing 1	ENSG00000140950
202207_at	0.04084	ARL4C	2.37357	ADP ribosylation factor like GTPase 4C	ENSG00000188042
200897_s_at	0.0432	PALLD	2.37207	palladin, cytoskeletal associated protein	ENSG00000129116
213603_s_at	0.04106	RAC2	2.3283	ras-related C3 botulinum toxin substrate 2 (rho family, small GTP binding protein Rac2)	ENSG00000128340
219155_at	0.02861	PITPNC1	2.32359	phosphatidylinositol transfer protein, cytoplasmic 1	ENSG00000154217
202734_at	0.02785	TRIP10	2.28241	thyroid hormone receptor interactor 10	ENSG00000125733
213279_at	0.02407	DHRS1	2.27547	dehydrogenase/reductase 1	ENSG00000157379
202693_s_at	0.04719	STK17A	2.2719	serine/threonine kinase 17a	ENSG00000164543
218644_at	0.03907	PLEK2	2.25047	pleckstrin 2	ENSG00000100558
211529_x_at	0.04863	HLA-G	2.24694	major histocompatibility complex, class I, G	ENSG00000204632
203725_at	0.0432	GADD45A	2.23535	growth arrest and DNA damage inducible alpha	ENSG00000116717
209109_s_at	0.03523	TSPAN6	2.23168	tetraspanin 6	ENSG00000000003
208960_s_at	0.03247	KLF6	2.18287	Kruppel like factor 6	ENSG00000067082
202421_at	0.03979	IGSF3	2.18239	immunoglobulin superfamily member 3	ENSG00000143061
204285_s_at	0.03855	PMAIP1	2.17992	phorbol-12-myristate-13-acetate-induced protein 1	ENSG00000141682
205105_at	0.03776	MAN2A1	2.17822	mannosidase alpha class 2A member 1	ENSG00000112893
203567_s_at	0.02861	TRIM38	2.16188	tripartite motif containing 38	ENSG00000112343
213075_at	0.04129	OLFML2A	2.15413	olfactomedin like 2A	ENSG00000185585
217901_at	0.04503	DSG2	2.14735	desmoglein 2	ENSG00000046604
202827_s_at	0.03923	MMP14	2.14696	matrix metallopeptidase 14	ENSG00000157227
219648_at	0.02815	MREG	2.14204	melanoregulin	ENSG00000118242
218606_at	0.04625	ZDHHC7	2.13285	zinc finger DHHC-type containing 7	ENSG00000153786
33304_at	0.04321	ISG20	2.12871	interferon stimulated exonuclease gene 20	ENSG00000172183
204214_s_at	0.0477	RAB32	2.12004	RAB32, member RAS oncogene family	ENSG00000118508
203828_s_at	0.03469	IL32	2.11273	interleukin 32	ENSG00000008517
201169_s_at	0.04257	BHLHE40	2.11106	basic helix-loop-helix family member e40	ENSG00000134107
212737_at	0.0494	GM2A	2.08875	GM2 ganglioside activator	ENSG00000196743
214104_at	0.03247	GPR161	2.08519	G protein-coupled receptor 161	ENSG00000143147
202724_s_at	0.03923	FOXO1	2.07355	forkhead box O1	ENSG00000150907
212647_at	0.02206	RRAS	2.07281	related RAS viral (r-ras) oncogene homolog	ENSG00000126458
220800_s_at	0.04351	TMOD3	2.04055	tropomodulin 3	ENSG00000138594
202679_at	0.01683	NPC1	2.03258	NPC intracellular cholesterol transporter 1	ENSG00000141458
207574_s_at	0.0479	GADD45B	2.02839	growth arrest and DNA damage inducible beta	ENSG00000099860
202756_s_at	0.04375	GPC1	2.01279	glypican 1	ENSG00000063660
212665_at	0.04857	TIPARP	2.01136	TCDD inducible poly(ADP-ribose) polymerase	ENSG00000163659
221016_s_at	0.02785	TCF7L1	2.00671	transcription factor 7 like 1	ENSG00000152284
204392_at	0.02706	CAMK1	-2.00587	calcium/calmodulin dependent protein kinase I	ENSG00000134072
218974_at	0.01683	SOBP	-2.01653	sine oculis binding protein homolog	ENSG00000112320
209815_at	0.04367	PTCH1	-2.03236	patched 1	ENSG00000185920
219433_at	0.03247	BCOR	-2.06478	BCL6 corepressor	ENSG00000183337
210448_s_at	0.02407	P2RX5	-2.08558	purinergic receptor P2X 5	ENSG00000083454
213059_at	0.0471	CREB3L1	-2.08638	cAMP responsive element binding protein 3 like 1	ENSG00000157613
203849_s_at	0.04884	KIF1A	-2.11469	kinesin family member 1A	ENSG00000130294
210962_s_at	0.01897	AKAP9	-2.12183	A-kinase anchoring protein 9	ENSG00000127914
218918_at	0.03646	MAN1C1	-2.12685	mannosidase alpha class 1C member 1	ENSG00000117643
211498_s_at	0.03955	NKX3-1	-2.13113	NK3 homeobox 1	ENSG00000167034
205979_at	0.04786	SCGB2A1	-2.14134	secretoglobin family 2A member 1	ENSG00000124939
214913_at	0.03923	ADAMTS3	-2.16968	ADAM metallopeptidase with thrombospondin type 1 motif 3	ENSG00000156140
205357_s_at	0.04848	AGTR1	-2.25832	angiotensin II receptor type 1	ENSG00000144891
213624_at	0.04351	SMPDL3A	-2.31015	sphingomyelin phosphodiesterase acid like 3A	ENSG00000172594
214087_s_at	0.03256	MYBPC1	-2.34477	myosin binding protein C, slow type	ENSG00000196091
219196_at	0.04455	SCG3	-2.3541	secretogranin III	ENSG00000104112
212899_at	0.03848	CDK19	-2.37079	cyclin dependent kinase 19	ENSG00000155111
205216_s_at	0.04848	APOH	-2.41392	apolipoprotein H	ENSG00000091583
219572_at	0.04038	CADPS2	-2.47967	calcium dependent secretion activator 2	ENSG00000081803
209623_at	0.04106	MCCC2	-2.5213	methylcrotonoyl-CoA carboxylase 2	ENSG00000131844
203911_at	0.03249	RAP1GAP	-2.56102	RAP1 GTPase activating protein	ENSG00000076864
221959_at	0.03453	FAM110B	-2.56275	family with sequence similarity 110 member B	ENSG00000169122
213234_at	0.01683	FAM234B	-2.57304	family with sequence similarity 234 member B	ENSG00000084444
205850_s_at	0.04786	GABRB3	-2.59053	gamma-aminobutyric acid type A receptor beta3 subunit	ENSG00000166206
221018_s_at	0.04498	TDRD1	-2.60538	tudor domain containing 1	ENSG00000095627
205221_at	0.04038	HGD	-2.6117	homogentisate 1,2-dioxygenase	ENSG00000113924
213158_at	0.04848	ZBTB20	-2.63153	zinc finger and BTB domain containing 20	ENSG00000181722
217989_at	0.04863	HSD17B11	-2.64849	hydroxysteroid 17-beta dehydrogenase 11	ENSG00000198189
221523_s_at	0.03955	RRAGD	-2.72771	Ras related GTP binding D	ENSG00000025039
205938_at	0.02664	PPM1E	-2.72928	protein phosphatase, Mg2+/Mn2+ dependent 1E	ENSG00000175175
213712_at	0.02725	ELOVL2	-2.77165	ELOVL fatty acid elongase 2	ENSG00000197977
219197_s_at	0.04257	SCUBE2	-2.77312	signal peptide, CUB domain and EGF like domain containing 2	ENSG00000175356
210755_at	0.02407	HGF	-2.7984	hepatocyte growth factor	ENSG00000019991
203817_at	0.01683	GUCY1B1	-2.83381	guanylate cyclase 1 soluble subunit beta	ENSG00000061918
209785_s_at	0.04916	PLA2G4C	-2.94037	phospholipase A2 group IVC	ENSG00000105499
219806_s_at	0.04049	SMCO4	-2.96922	single-pass membrane protein with coiled-coil domains 4	ENSG00000166002
221874_at	0.01683	ELAPOR1	-3.06824	ELAPOR1	ENSG00000116299
210377_at	0.0434	ACSM3	-3.12166	acyl-CoA synthetase medium-chain family member 3	ENSG00000005187
210576_at	0.04786	CYP4F8	-3.20345	cytochrome P450 family 4 subfamily F member 8	ENSG00000186526
206214_at	0.03247	PLA2G7	-3.34834	phospholipase A2 group VII	ENSG00000146070
211621_at	0.0392	AR	-3.3604	androgen receptor	ENSG00000169083
205110_s_at	0.04848	FGF13	-3.44085	fibroblast growth factor 13	ENSG00000129682
203680_at	0.02785	PRKAR2B	-3.78208	protein kinase cAMP-dependent type II regulatory subunit beta	ENSG00000005249
221558_s_at	0.00982	LEF1	-3.80595	lymphoid enhancer binding factor 1	ENSG00000138795
211298_s_at	0.0494	ALB	-3.84016	albumin	ENSG00000163631
221019_s_at	0.01683	COLEC12	-4.12864	collectin subfamily member 12	ENSG00000158270
206167_s_at	0.03776	ARHGAP6	-4.14914	Rho GTPase activating protein 6	ENSG00000047648
214774_x_at	0.01683	TOX3	-4.5656	TOX high mobility group box family member 3	ENSG00000103460
216920_s_at	0.04176	TARP	-5.48328	TCR gamma alternate reading frame protein///T cell receptor gamma variable 9///T cell receptor gamma constant 2	ENSG00000289746
209854_s_at	0.04257	KLK2	-5.57653	kallikrein related peptidase 2	ENSG00000167751
203824_at	0.01683	TSPAN8	-5.93674	tetraspanin 8	ENSG00000127324

## Sheet: GO-gprofiler.5-23-22_AML
source	term_name	term_id	adjusted_p_value	negative_log10_of_adjusted_p_value	term_size	query_size	intersection_size	effective_domain_size	intersections
GO:BP	biological regulation	GO:0065007	1.24144e-11	10.9061	12859	351	282	21029	LYZ,IRF8,HORMAD1,ITGAL,BEX1,FGL2,FLT3,SERPINB8,TDRD7,MEIS1,ENPP2,CCR2,DOCK10,ATP8B4,LY86,SATB2,S100A10,UNC5C,TFEC,TASL,LGALS1,FRY,TRIM22,CTSG,UTY,AHNAK,SLFN11,PBX3,MT1F,PTPN12,LAPTM5,TIFAB,NOTCH2,CAPG,DOCK5,PPP1R27,HCK,CPEB2,PIWIL4,AFF3,ADD2,MS4A3,KDM5D,KCNN2,GAS6,SRGN,CSMD3,LILRB4,CLEC2D,ANXA1,HCST,VIM,CCNA1,WHAMM,CXCR4,FOS,SYK,PLP2,IL6R,LCP1,DPYSL2,LGR4,UTRN,ACSM3,TLR2,NDFIP2,CASP1,PRKCD,IL1RAP…
GO:BP	regulation of cellular process	GO:0050794	2.56352e-10	9.59116	11067	351	252	21029	IRF8,HORMAD1,ITGAL,BEX1,FGL2,FLT3,SERPINB8,MEIS1,ENPP2,CCR2,DOCK10,LY86,SATB2,S100A10,UNC5C,TFEC,TASL,LGALS1,FRY,TRIM22,CTSG,AHNAK,SLFN11,PBX3,PTPN12,LAPTM5,TIFAB,NOTCH2,CAPG,DOCK5,HCK,CPEB2,PIWIL4,AFF3,ADD2,MS4A3,KDM5D,KCNN2,GAS6,SRGN,CSMD3,LILRB4,CLEC2D,ANXA1,HCST,VIM,CCNA1,WHAMM,CXCR4,FOS,SYK,PLP2,IL6R,LCP1,DPYSL2,LGR4,UTRN,TLR2,NDFIP2,CASP1,PRKCD,IL1RAP,TEX15,TRIM16,HRH2,CHFR,HOXA9,PLAC8,ACSL…
GO:BP	immune system process	GO:0002376	3.40731e-09	8.46759	2748	351	95	21029	LYZ,IRF8,ITGAL,FGL2,FLT3,MEIS1,ENPP2,CCR2,KYNU,DOCK10,LY86,TASL,LGALS1,TRIM22,CTSG,SLFN11,LAPTM5,NOTCH2,HCK,ADD2,KDM5D,GAS6,LILRB4,ANXA1,HCST,VIM,CXCR4,FOS,SYK,IL6R,LCP1,LGR4,TLR2,CASP1,PRKCD,IL1RAP,HRH2,HOXA9,MT1G,RNASE2,PYCARD,AIF1,LPXN,IL17RA,UNC93B1,ITGB2,BCL2,EVI2B,C3,TTC7A,RASSF2,PTPRJ,CXCR2,PLD4,TCIRG1,MILR1,PTK2B,GPC3,ADCY7,PREX1,PIK3AP1,PTPN6,VAV3,HHEX,BMI1,CHD7,CD55,KIT,IFITM3,PRKCQ,TOX…
GO:BP	regulation of biological process	GO:0050789	4.45132e-09	8.35151	12142	351	265	21029	IRF8,HORMAD1,ITGAL,BEX1,FGL2,FLT3,SERPINB8,TDRD7,MEIS1,ENPP2,CCR2,DOCK10,LY86,SATB2,S100A10,UNC5C,TFEC,TASL,LGALS1,FRY,TRIM22,CTSG,UTY,AHNAK,SLFN11,PBX3,MT1F,PTPN12,LAPTM5,TIFAB,NOTCH2,CAPG,DOCK5,HCK,CPEB2,PIWIL4,AFF3,ADD2,MS4A3,KDM5D,KCNN2,GAS6,SRGN,CSMD3,LILRB4,CLEC2D,ANXA1,HCST,VIM,CCNA1,WHAMM,CXCR4,FOS,SYK,PLP2,IL6R,LCP1,DPYSL2,LGR4,UTRN,TLR2,NDFIP2,CASP1,PRKCD,IL1RAP,TEX15,TRIM16,HRH2,CHFR,H…
GO:BP	hemopoiesis	GO:0030097	6.41911e-09	8.19253	890	351	47	21029	IRF8,FGL2,FLT3,MEIS1,CCR2,DOCK10,LGALS1,NOTCH2,ADD2,GAS6,LILRB4,ANXA1,FOS,SYK,IL6R,TLR2,HOXA9,MT1G,BCL2,EVI2B,TTC7A,RASSF2,PTPRJ,PLD4,TCIRG1,PTK2B,GPC3,PREX1,PTPN6,HHEX,BMI1,CHD7,KIT,TOX,ATP11C,APP,CMTM7,EIF2AK2,JAM3,PRXL2A,UBASH3B,ZEB1,IFI16,RTKN2,CD34,CLEC5A,RHEX
GO:BP	positive regulation of cellular process	GO:0048522	1.07662e-08	7.96794	5561	351	152	21029	IRF8,BEX1,FLT3,MEIS1,ENPP2,CCR2,LY86,SATB2,S100A10,UNC5C,TFEC,TASL,LGALS1,TRIM22,CTSG,SLFN11,PBX3,LAPTM5,NOTCH2,DOCK5,HCK,GAS6,LILRB4,ANXA1,HCST,VIM,WHAMM,CXCR4,FOS,SYK,IL6R,LCP1,LGR4,UTRN,TLR2,NDFIP2,CASP1,PRKCD,IL1RAP,TRIM16,CHFR,PLAC8,ACSL5,PYCARD,FLNA,RPS6KA1,AIF1,MEF2D,CCNYL1,IRX3,ITGB2,GSAP,BCL2,P2RY8,EVI2B,AAK1,CLTCL1,GRB10,C3,RASSF2,PTPRJ,CXCR2,ACSL1,RASSF5,TCIRG1,PTK2B,GPC3,PREX1,TNFRSF1…
GO:BP	developmental process	GO:0032502	1.53798e-08	7.81305	6326	351	166	21029	IRF8,HORMAD1,BEX1,FGL2,DDX3Y,FLT3,TDRD7,MEIS1,ENPP2,CCR2,DOCK10,SATB2,S100A10,UNC5C,LGALS1,FRY,UTY,PBX3,PTPN12,TIFAB,NOTCH2,CAPG,DOCK5,CPM,HCK,PIWIL4,AFF3,ADD2,GAS6,SRGN,CSMD3,LILRB4,ANXA1,VIM,CCNA1,CXCR4,FOS,SYK,IL6R,LCP1,DPYSL2,LGR4,UTRN,TLR2,PRKCD,IL1RAP,TEX15,TRIM16,HOXA9,PLAC8,MT1G,TTC39C,EMB,FLNA,RPS6KA1,AIF1,MEF2D,LPXN,CCNYL1,IRX3,CPQ,ITGB2,BCL2,EPB41L3,EVI2B,IGF2BP1,CLTCL1,RRM2B,C3,TTC7A,…
GO:BP	response to cytokine	GO:0034097	2.19859e-08	7.65786	922	351	47	21029	IRF8,FLT3,CCR2,KYNU,CTSG,LAPTM5,HCK,AFF3,GAS6,LILRB4,ANXA1,VIM,CXCR4,FOS,SYK,PLP2,IL6R,TLR2,CASP1,IL1RAP,PYCARD,AIF1,IL17RA,TLE4,BCL2,PTPRJ,CXCR2,XAF1,ACSL1,CSF2RA,TCIRG1,PTK2B,PTPN6,KIT,IFITM3,TIMP2,IL18RAP,SPRY2,STAT5A,PLCB1,APP,EIF2AK2,DAPK1,IL2RG,IFI16,ARID5B,RHEX
GO:BP	positive regulation of biological process	GO:0048518	2.54404e-08	7.59448	6094	351	161	21029	IRF8,BEX1,FLT3,MEIS1,ENPP2,CCR2,LY86,SATB2,S100A10,UNC5C,TFEC,TASL,LGALS1,TRIM22,CTSG,SLFN11,PBX3,LAPTM5,NOTCH2,DOCK5,HCK,GAS6,LILRB4,ANXA1,HCST,VIM,WHAMM,CXCR4,FOS,SYK,IL6R,LCP1,LGR4,UTRN,TLR2,NDFIP2,CASP1,PRKCD,IL1RAP,TRIM16,HRH2,CHFR,PLAC8,ACSL5,PYCARD,P2RY2,FLNA,RPS6KA1,AIF1,MEF2D,LPXN,IL17RA,CCNYL1,IRX3,ITGB2,GSAP,BCL2,P2RY8,EVI2B,AAK1,IGF2BP1,CLTCL1,GRB10,C3,RASSF2,PTPRJ,CXCR2,ACSL1,RASSF5,…
GO:BP	hematopoietic or lymphoid organ development	GO:0048534	2.85468e-08	7.54444	929	351	47	21029	IRF8,FGL2,FLT3,MEIS1,CCR2,DOCK10,LGALS1,NOTCH2,ADD2,GAS6,LILRB4,ANXA1,FOS,SYK,IL6R,TLR2,HOXA9,MT1G,BCL2,EVI2B,TTC7A,RASSF2,PTPRJ,PLD4,TCIRG1,PTK2B,GPC3,PREX1,PTPN6,HHEX,BMI1,CHD7,KIT,TOX,ATP11C,APP,CMTM7,EIF2AK2,JAM3,PRXL2A,UBASH3B,ZEB1,IFI16,RTKN2,CD34,CLEC5A,RHEX
GO:BP	localization	GO:0051179	2.89149e-08	7.53888	6425	351	167	21029	IRF8,SLC44A1,ITGAL,LAMP5,ENPP2,CCR2,DOCK10,ATP8B4,SATB2,S100A10,UNC5C,TRIM22,SLC22A15,AHNAK,LAPTM5,TIFAB,DOCK5,HCK,ADD2,KCNN2,GAS6,SRGN,LILRB4,ANXA1,SPNS3,MYO1F,WHAMM,CXCR4,SYK,PLP2,IL6R,LCP1,DPYSL2,UTRN,TLR2,NDFIP2,PRKCD,HRH2,NIPAL2,ACSL5,PYCARD,EMB,P2RY2,FLNA,AIF1,SAMD9,LPXN,IL17RA,CCNYL1,UNC93B1,ITGB2,BCL2,EPB41L3,FAF2,AAK1,IGF2BP1,CLTCL1,GRB10,MICAL1,C3,ATP10D,TTC7A,AP1S2,PTPRJ,CXCR2,ACSL1,PL…
GO:BP	defense response	GO:0006952	4.75761e-08	7.32261	1687	351	67	21029	LYZ,IRF8,ITGAL,FGL2,CCR2,KYNU,LY86,TASL,TRIM22,CTSG,SLFN11,LAPTM5,NOTCH2,HCK,LILRB4,ANXA1,VIM,CXCR4,FOS,SYK,IL6R,LGR4,TLR2,CASP1,PRKCD,IL1RAP,PLAC8,RNASE2,PYCARD,AIF1,IL17RA,UNC93B1,ITGB2,BCL2,C3,CXCR2,PLD4,TCIRG1,PTK2B,ADCY7,ANKFN1,ATRN,PIK3AP1,PTPN6,ALS2,CD55,KIT,BNIP3,IFITM3,MOV10,PRKCQ,IL18RAP,STAT5A,APP,EIF2AK2,JAM3,PLCG1,CD200,MPO,NDST1,DAPK1,IFI16,CD96,PTK2,HGF,COCH,CLEC5A
GO:BP	leukocyte differentiation	GO:0002521	4.80796e-08	7.31804	558	351	35	21029	IRF8,FGL2,FLT3,CCR2,DOCK10,LGALS1,NOTCH2,GAS6,LILRB4,ANXA1,FOS,SYK,IL6R,TLR2,MT1G,BCL2,EVI2B,RASSF2,PTPRJ,TCIRG1,PTK2B,GPC3,PREX1,PTPN6,HHEX,CHD7,KIT,TOX,ATP11C,APP,CMTM7,PRXL2A,UBASH3B,ZEB1,IFI16
GO:BP	anatomical structure development	GO:0048856	4.98779e-08	7.30209	5718	351	153	21029	IRF8,HORMAD1,BEX1,FGL2,FLT3,TDRD7,MEIS1,ENPP2,CCR2,DOCK10,SATB2,S100A10,UNC5C,LGALS1,FRY,UTY,PBX3,PTPN12,TIFAB,NOTCH2,CAPG,DOCK5,CPM,HCK,AFF3,ADD2,GAS6,SRGN,CSMD3,LILRB4,ANXA1,VIM,CXCR4,FOS,SYK,IL6R,LCP1,DPYSL2,LGR4,UTRN,TLR2,IL1RAP,TRIM16,HOXA9,MT1G,TTC39C,EMB,FLNA,RPS6KA1,AIF1,MEF2D,LPXN,IRX3,CPQ,ITGB2,BCL2,EPB41L3,EVI2B,IGF2BP1,CLTCL1,RRM2B,C3,TTC7A,PARVG,RASSF2,PTPRJ,PLD4,TCIRG1,PTK2B,GPC3,PR…
GO:BP	regulation of cytokine production	GO:0001817	6.31829e-08	7.1994	718	351	40	21029	IRF8,CCR2,LAPTM5,GAS6,SRGN,LILRB4,ANXA1,SYK,IL6R,LGR4,TLR2,CASP1,IL1RAP,TRIM16,PYCARD,AIF1,IL17RA,IGF2BP1,C3,PTPRJ,PLD4,ADCY7,PTPN6,CD55,KIT,PRKCQ,PLCB1,ITGAV,APP,EIF2AK2,CD200,IFI16,CD96,LAPTM4B,PRNP,HGF,IGF2BP3,CD34,SPTBN1,CLEC5A
GO:BP	cytokine production	GO:0001816	8.13494e-08	7.08965	724	351	40	21029	IRF8,CCR2,LAPTM5,GAS6,SRGN,LILRB4,ANXA1,SYK,IL6R,LGR4,TLR2,CASP1,IL1RAP,TRIM16,PYCARD,AIF1,IL17RA,IGF2BP1,C3,PTPRJ,PLD4,ADCY7,PTPN6,CD55,KIT,PRKCQ,PLCB1,ITGAV,APP,EIF2AK2,CD200,IFI16,CD96,LAPTM4B,PRNP,HGF,IGF2BP3,CD34,SPTBN1,CLEC5A
GO:BP	cell activation	GO:0001775	1.511e-07	6.82074	1082	351	50	21029	IRF8,ITGAL,FGL2,FLT3,CCR2,DOCK10,LGALS1,CTSG,LAPTM5,NOTCH2,GAS6,LILRB4,ANXA1,SYK,IL6R,LCP1,TLR2,PRKCD,HOXA9,MT1G,PYCARD,FLNA,RPS6KA1,AIF1,IL17RA,ITGB2,BCL2,PTPRJ,CXCR2,TCIRG1,MILR1,PTK2B,PREX1,PTPN6,VAV3,HHEX,CHD7,CD55,KIT,PRKCQ,TOX,IL18RAP,PLCB1,ATP11C,APP,CMTM7,UBASH3B,CD200,ZEB1,PRNP
GO:BP	regulation of multicellular organismal process	GO:0051239	1.52357e-07	6.81714	2623	351	88	21029	IRF8,FGL2,MEIS1,ENPP2,CCR2,PBX3,LAPTM5,TIFAB,NOTCH2,DOCK5,KCNN2,GAS6,SRGN,LILRB4,ANXA1,CXCR4,FOS,SYK,IL6R,LGR4,TLR2,CASP1,PRKCD,IL1RAP,TRIM16,HRH2,HOXA9,PLAC8,PYCARD,P2RY2,FLNA,AIF1,IL17RA,IRX3,BCL2,EVI2B,IGF2BP1,GRB10,C3,RASSF2,PTPRJ,ACSL1,PLD4,PTK2B,ADCY7,RFLNB,ATRN,PTPN6,HHEX,CHD7,CD55,KIT,DOCK7,PRKCQ,TOX,SPRY2,STAT5A,PLCB1,DAB2,DLL3,MBOAT2,SPARC,ITGAV,ATP11C,APP,PLS1,EIF2AK2,PRXL2A,GAB1,PLCG1…
GO:BP	signaling	GO:0023052	2.15417e-07	6.66672	6411	351	164	21029	IRF8,HORMAD1,ITGAL,BEX1,FLT3,CCR2,DOCK10,LY86,UNC5C,TASL,LGALS1,TRIM22,CTSG,PTPN12,LAPTM5,TIFAB,NOTCH2,DOCK5,HCK,KDM5D,KCNN2,GAS6,SRGN,LILRB4,CLEC2D,ANXA1,HCST,VIM,CXCR4,FOS,SYK,PLP2,IL6R,LCP1,DPYSL2,LGR4,TLR2,NDFIP2,CASP1,PRKCD,IL1RAP,TRIM16,HRH2,CHFR,ACSL5,GPR132,PYCARD,P2RY2,FLNA,RPS6KA1,AIF1,LPXN,IL17RA,CCNYL1,IRX3,UNC93B1,ITGB2,TLE4,ABR,TNS3,BCL2,P2RY8,AAK1,GRB10,RRM2B,MICAL1,C3,RASSF2,PTPRJ…
GO:BP	anatomical structure morphogenesis	GO:0009653	2.15749e-07	6.66605	2685	351	89	21029	TDRD7,MEIS1,ENPP2,CCR2,DOCK10,SATB2,S100A10,UNC5C,FRY,PBX3,TIFAB,NOTCH2,DOCK5,CPM,HCK,AFF3,ANXA1,CXCR4,SYK,DPYSL2,LGR4,TLR2,HOXA9,TTC39C,EMB,FLNA,RPS6KA1,MEF2D,LPXN,IRX3,ITGB2,BCL2,EPB41L3,IGF2BP1,CLTCL1,C3,PARVG,TCIRG1,PTK2B,GPC3,PREX1,RFLNB,ATRN,PTPN6,VAV3,HHEX,ALS2,CHD7,SIPA1L1,KIT,PIK3R3,MYO18B,BNIP3,MOV10,DOCK7,PRKCQ,SPRY2,NEDD4L,ARHGAP12,DAB2,DLL3,ITGA6,SPARC,ITGAV,APP,PLS1,JAM3,GAB1,PLCG1,…
GO:BP	regulation of developmental process	GO:0050793	2.1874e-07	6.66007	2421	351	83	21029	FGL2,MEIS1,ENPP2,CCR2,S100A10,TIFAB,NOTCH2,DOCK5,HCK,GAS6,SRGN,CSMD3,LILRB4,ANXA1,CXCR4,FOS,SYK,IL6R,DPYSL2,LGR4,TLR2,IL1RAP,TRIM16,HOXA9,PLAC8,FLNA,RPS6KA1,IRX3,ITGB2,BCL2,EPB41L3,EVI2B,C3,RASSF2,TCIRG1,PTK2B,GPC3,PREX1,RFLNB,ATRN,PTPN6,HHEX,CHD7,SIPA1L1,KIT,BNIP3,MOV10,DOCK7,TOX,SPRY2,STAT5A,PTPRF,PLCB1,NEDD4L,DAB2,DLL3,MBOAT2,SPARC,ITGAV,ATP11C,APP,PLS1,EIF2AK2,PRXL2A,GAB1,PLCG1,UBASH3B,RNF157…
GO:BP	immune system development	GO:0002520	2.23664e-07	6.6504	987	351	47	21029	IRF8,FGL2,FLT3,MEIS1,CCR2,DOCK10,LGALS1,NOTCH2,ADD2,GAS6,LILRB4,ANXA1,FOS,SYK,IL6R,TLR2,HOXA9,MT1G,BCL2,EVI2B,TTC7A,RASSF2,PTPRJ,PLD4,TCIRG1,PTK2B,GPC3,PREX1,PTPN6,HHEX,BMI1,CHD7,KIT,TOX,ATP11C,APP,CMTM7,EIF2AK2,JAM3,PRXL2A,UBASH3B,ZEB1,IFI16,RTKN2,CD34,CLEC5A,RHEX
GO:BP	cellular response to chemical stimulus	GO:0070887	2.44843e-07	6.61111	3008	351	96	21029	IRF8,FLT3,CCR2,LY86,SATB2,UNC5C,CTSG,MT1F,PTPN12,LAPTM5,NOTCH2,HCK,CPEB2,KDM5D,GAS6,LILRB4,ANXA1,VIM,CXCR4,FOS,SYK,PLP2,IL6R,LGR4,TLR2,CASP1,PRKCD,IL1RAP,HRH2,MT1G,PYCARD,P2RY2,FLNA,AIF1,LPXN,IL17RA,ITGB2,TLE4,BCL2,GRB10,PTPRJ,CXCR2,ACSL1,CSF2RA,TCIRG1,PTK2B,GPC3,ADCY7,PREX1,PTPN6,VAV3,HHEX,CRYZ,CD55,KIT,PIK3R3,BNIP3,IFITM3,TM7SF3,NET1,PRKCQ,IL18RAP,SPRY2,STAT5A,PLCB1,CMBL,CASK,DAB2,IPCEF1,APP,EI…
GO:BP	multicellular organismal process	GO:0032501	2.59861e-07	6.58526	7474	351	183	21029	LYZ,IRF8,SLC44A1,HORMAD1,BEX1,FGL2,DDX3Y,FLT3,TDRD7,MEIS1,ENPP2,CCR2,DOCK10,SATB2,UNC5C,LGALS1,FRY,CTSG,UTY,PBX3,LAPTM5,TIFAB,NOTCH2,CAPG,DOCK5,PIWIL4,AFF3,ADD2,KCNN2,GAS6,SRGN,CSMD3,LILRB4,ANXA1,VIM,CCNA1,CXCR4,FOS,SYK,IL6R,LCP1,DPYSL2,LGR4,UTRN,ACSM3,TLR2,CASP1,PRKCD,IL1RAP,TEX15,TRIM16,HRH2,HOXA9,PLAC8,MT1G,TTC39C,PYCARD,EMB,P2RY2,FLNA,RPS6KA1,AIF1,MEF2D,LPXN,IL17RA,CCNYL1,IRX3,ITGB2,BCL2,SNTB…
GO:BP	multicellular organism development	GO:0007275	2.93422e-07	6.53251	5114	351	139	21029	IRF8,HORMAD1,BEX1,FGL2,FLT3,TDRD7,MEIS1,ENPP2,CCR2,DOCK10,SATB2,UNC5C,LGALS1,FRY,UTY,PBX3,TIFAB,NOTCH2,CAPG,AFF3,ADD2,GAS6,SRGN,CSMD3,LILRB4,ANXA1,VIM,CXCR4,FOS,SYK,IL6R,LCP1,DPYSL2,LGR4,UTRN,TLR2,IL1RAP,TRIM16,HOXA9,MT1G,TTC39C,EMB,FLNA,RPS6KA1,AIF1,MEF2D,IRX3,ITGB2,BCL2,EPB41L3,EVI2B,IGF2BP1,RRM2B,C3,TTC7A,RASSF2,PTPRJ,PLD4,TCIRG1,PTK2B,GPC3,PREX1,RFLNB,ATRN,PTPN6,VAV3,HHEX,ALS2,BMI1,CHD7,MBOAT…
GO:BP	regulation of biological quality	GO:0065008	4.0387e-07	6.39376	3741	351	111	21029	LYZ,FLT3,CCR2,DOCK10,ATP8B4,TASL,CTSG,MT1F,LAPTM5,TIFAB,CAPG,DOCK5,HCK,PIWIL4,ADD2,KCNN2,GAS6,SRGN,ANXA1,VIM,CXCR4,SYK,DPYSL2,LGR4,ACSM3,TLR2,PRKCD,IL1RAP,HRH2,CHFR,PLAC8,MT1G,PYCARD,P2RY2,FLNA,IRX3,CPQ,ITGB2,BCL2,EPB41L3,P2RY8,AAK1,IGF2BP1,GRB10,ATP10D,TTC7A,RASSF2,PTPRJ,CXCR2,ACSL1,TCIRG1,PTK2B,PTPN6,VAV3,ALS2,CHD7,SIPA1L1,SLC4A7,CD55,SLC18A2,KIT,SEPT5,SPTAN1,SOAT1,BNIP3,TM7SF3,MOV10,APBB2,DOCK…
GO:BP	cell migration	GO:0016477	4.14419e-07	6.38256	1454	351	59	21029	ITGAL,ENPP2,CCR2,DOCK10,SATB2,UNC5C,DOCK5,HCK,ADD2,GAS6,ANXA1,CXCR4,SYK,IL6R,LCP1,PRKCD,PYCARD,FLNA,AIF1,LPXN,IL17RA,ITGB2,BCL2,GRB10,PTPRJ,CXCR2,PTK2B,GPC3,PREX1,ATRN,VAV3,KIT,PIK3R3,NET1,DOCK7,PRKCQ,SPRY2,STAT5A,PTPRF,PLCB1,DAB2,ITGA6,DACH1,SPARC,ITGAV,APP,JAM3,GAB1,PLCG1,CD200,IGSF10,ATP8A1,GCNT2,NCKAP1,PTK2,ARID5B,HGF,CD34,RHOBTB3
GO:BP	system development	GO:0048731	4.36987e-07	6.35953	4784	351	132	21029	IRF8,BEX1,FGL2,FLT3,TDRD7,MEIS1,ENPP2,CCR2,DOCK10,SATB2,UNC5C,LGALS1,FRY,UTY,PBX3,TIFAB,NOTCH2,CAPG,ADD2,GAS6,SRGN,CSMD3,LILRB4,ANXA1,VIM,CXCR4,FOS,SYK,IL6R,LCP1,DPYSL2,LGR4,UTRN,TLR2,IL1RAP,TRIM16,HOXA9,MT1G,TTC39C,EMB,FLNA,RPS6KA1,AIF1,MEF2D,IRX3,BCL2,EPB41L3,EVI2B,IGF2BP1,RRM2B,C3,TTC7A,RASSF2,PTPRJ,PLD4,TCIRG1,PTK2B,GPC3,PREX1,RFLNB,ATRN,PTPN6,VAV3,HHEX,ALS2,BMI1,CHD7,MBOAT1,SIPA1L1,SLC4A7,LT…
GO:BP	cell communication	GO:0007154	4.3743e-07	6.35909	6465	351	164	21029	IRF8,HORMAD1,ITGAL,BEX1,FLT3,CCR2,DOCK10,LY86,UNC5C,TASL,LGALS1,TRIM22,CTSG,PTPN12,LAPTM5,TIFAB,NOTCH2,DOCK5,HCK,KDM5D,KCNN2,GAS6,SRGN,LILRB4,CLEC2D,ANXA1,HCST,VIM,CXCR4,FOS,SYK,PLP2,IL6R,LCP1,DPYSL2,LGR4,TLR2,NDFIP2,CASP1,PRKCD,IL1RAP,TRIM16,HRH2,CHFR,ACSL5,GPR132,PYCARD,P2RY2,FLNA,RPS6KA1,AIF1,LPXN,IL17RA,CCNYL1,IRX3,UNC93B1,ITGB2,TLE4,ABR,TNS3,BCL2,P2RY8,AAK1,GRB10,RRM2B,MICAL1,C3,RASSF2,PTPRJ…
GO:BP	locomotion	GO:0040011	4.84167e-07	6.315	1821	351	68	21029	ITGAL,ENPP2,CCR2,DOCK10,SATB2,UNC5C,NOTCH2,DOCK5,HCK,ADD2,GAS6,ANXA1,CXCR4,SYK,PLP2,IL6R,LCP1,DPYSL2,PRKCD,RNASE2,PYCARD,EMB,FLNA,AIF1,LPXN,IL17RA,CCNYL1,ITGB2,BCL2,GRB10,PTPRJ,CXCR2,PTK2B,GPC3,PREX1,ATRN,VAV3,KIT,PIK3R3,NET1,DOCK7,PRKCQ,SPRY2,STAT5A,PTPRF,PLCB1,DAB2,ITGA6,DACH1,SPARC,ITGAV,APP,CMTM7,JAM3,GAB1,PLCG1,CD200,IGSF10,ATP8A1,GCNT2,RYK,NCKAP1,TRIO,PTK2,ARID5B,HGF,CD34,RHOBTB3
GO:BP	cellular developmental process	GO:0048869	6.52651e-07	6.18532	4210	351	120	21029	IRF8,HORMAD1,BEX1,FGL2,DDX3Y,FLT3,TDRD7,MEIS1,ENPP2,CCR2,DOCK10,SATB2,S100A10,UNC5C,LGALS1,FRY,PBX3,NOTCH2,DOCK5,HCK,PIWIL4,GAS6,CSMD3,LILRB4,ANXA1,VIM,CXCR4,FOS,SYK,IL6R,DPYSL2,LGR4,TLR2,PRKCD,TEX15,TRIM16,HOXA9,PLAC8,MT1G,EMB,FLNA,RPS6KA1,MEF2D,LPXN,IRX3,ITGB2,BCL2,EPB41L3,EVI2B,IGF2BP1,C3,PARVG,RASSF2,PTPRJ,PLD4,TCIRG1,PTK2B,GPC3,NUDT7,PREX1,RFLNB,ATRN,PTPN6,HHEX,ALS2,CHD7,MBOAT1,SIPA1L1,SLC4A…
GO:BP	cell differentiation	GO:0030154	8.42841e-07	6.07425	4128	351	118	21029	IRF8,HORMAD1,BEX1,FGL2,DDX3Y,FLT3,TDRD7,MEIS1,CCR2,DOCK10,SATB2,S100A10,UNC5C,LGALS1,FRY,PBX3,NOTCH2,DOCK5,HCK,PIWIL4,GAS6,CSMD3,LILRB4,ANXA1,VIM,CXCR4,FOS,SYK,IL6R,DPYSL2,LGR4,TLR2,TEX15,TRIM16,HOXA9,PLAC8,MT1G,EMB,FLNA,RPS6KA1,MEF2D,LPXN,IRX3,ITGB2,BCL2,EPB41L3,EVI2B,IGF2BP1,C3,PARVG,RASSF2,PTPRJ,PLD4,TCIRG1,PTK2B,GPC3,NUDT7,PREX1,RFLNB,ATRN,PTPN6,HHEX,ALS2,CHD7,MBOAT1,SIPA1L1,SLC4A7,LTA4H,KIT,…
GO:BP	cell surface receptor signaling pathway	GO:0007166	1.38592e-06	5.85826	2783	351	89	21029	IRF8,ITGAL,FLT3,CCR2,LY86,UNC5C,CTSG,PTPN12,LAPTM5,NOTCH2,HCK,GAS6,LILRB4,CLEC2D,ANXA1,VIM,CXCR4,FOS,SYK,PLP2,IL6R,LGR4,TLR2,CASP1,PRKCD,IL1RAP,ACSL5,PYCARD,P2RY2,FLNA,LPXN,IL17RA,CCNYL1,ITGB2,TLE4,BCL2,P2RY8,AAK1,GRB10,C3,RASSF2,PTPRJ,CXCR2,ACSL1,CSF2RA,MILR1,PTK2B,GPC3,TNFRSF10B,PTPN6,VAV3,HHEX,SIPA1L1,CD55,KIT,PIK3R3,IFITM3,PRKCQ,IL18RAP,SPRY2,STAT5A,PTPRF,PLCB1,DAB2,DLL3,ITGA6,ITGAV,APP,GAB1,…
GO:BP	immune response	GO:0006955	2.23909e-06	5.64993	1888	351	68	21029	LYZ,IRF8,ITGAL,FGL2,ENPP2,CCR2,KYNU,DOCK10,LY86,TASL,LGALS1,TRIM22,CTSG,LAPTM5,NOTCH2,HCK,KDM5D,LILRB4,ANXA1,HCST,VIM,CXCR4,SYK,IL6R,LCP1,LGR4,TLR2,CASP1,PRKCD,IL1RAP,HRH2,RNASE2,PYCARD,AIF1,LPXN,IL17RA,UNC93B1,ITGB2,BCL2,C3,PTPRJ,CXCR2,PLD4,TCIRG1,MILR1,PTK2B,ADCY7,PIK3AP1,PTPN6,VAV3,CD55,KIT,IFITM3,PRKCQ,IL18RAP,APP,EIF2AK2,JAM3,PLCG1,CD200,DAPK1,IL2RG,IFI16,CD96,PRNP,PTK2,COCH,CLEC5A
GO:BP	establishment of localization	GO:0051234	3.01476e-06	5.52075	4920	351	132	21029	IRF8,SLC44A1,ITGAL,LAMP5,ENPP2,CCR2,ATP8B4,S100A10,SLC22A15,AHNAK,LAPTM5,TIFAB,HCK,KCNN2,GAS6,LILRB4,ANXA1,SPNS3,MYO1F,WHAMM,CXCR4,SYK,PLP2,LCP1,DPYSL2,UTRN,TLR2,NDFIP2,PRKCD,HRH2,NIPAL2,ACSL5,PYCARD,EMB,P2RY2,FLNA,AIF1,SAMD9,UNC93B1,ITGB2,BCL2,FAF2,AAK1,IGF2BP1,CLTCL1,GRB10,MICAL1,C3,ATP10D,AP1S2,PTPRJ,CXCR2,ACSL1,PLD4,TCIRG1,MILR1,PTK2B,GPC3,REEP6,ANKFN1,PTPN6,NXF3,VAV3,OSBPL9,HHEX,ALS2,STAM,CH…
GO:BP	regulation of molecular function	GO:0065009	3.38354e-06	5.47063	3017	351	93	21029	BEX1,FLT3,SERPINB8,CCR2,DOCK10,S100A10,FRY,TRIM22,AHNAK,LAPTM5,DOCK5,PPP1R27,HCK,CPEB2,ADD2,GAS6,LILRB4,ANXA1,CCNA1,SYK,IL6R,LGR4,UTRN,TLR2,NDFIP2,CASP1,PRKCD,IL1RAP,PYCARD,FLNA,RPS6KA1,SERPINI2,CCNYL1,ITGB2,ABR,BCL2,FAF2,MICAL1,C3,RASSF2,PTPRJ,ACSL1,PTK2B,GPC3,PREX1,TNFRSF10B,ARHGAP45,PTPN6,VAV3,HHEX,ALS2,BMI1,SIPA1L1,KIT,SBF2,PIK3R3,NET1,TIMP2,DOCK7,PRKCQ,IL18RAP,RGPD2,SPRY2,PTPRF,PLCB1,USP6NL,…
GO:BP	signal transduction	GO:0007165	3.42269e-06	5.46563	5925	351	151	21029	IRF8,HORMAD1,ITGAL,BEX1,FLT3,CCR2,DOCK10,LY86,UNC5C,TASL,LGALS1,TRIM22,CTSG,PTPN12,LAPTM5,TIFAB,NOTCH2,DOCK5,HCK,KDM5D,GAS6,SRGN,LILRB4,CLEC2D,ANXA1,HCST,VIM,CXCR4,FOS,SYK,PLP2,IL6R,LCP1,DPYSL2,LGR4,TLR2,NDFIP2,CASP1,PRKCD,IL1RAP,TRIM16,HRH2,CHFR,ACSL5,GPR132,PYCARD,P2RY2,FLNA,RPS6KA1,AIF1,LPXN,IL17RA,CCNYL1,UNC93B1,ITGB2,TLE4,ABR,TNS3,BCL2,P2RY8,AAK1,GRB10,RRM2B,MICAL1,C3,RASSF2,PTPRJ,CXCR2,ACSL…
GO:BP	inflammatory response	GO:0006954	3.77259e-06	5.42336	756	351	38	21029	LYZ,ITGAL,CCR2,LY86,NOTCH2,HCK,LILRB4,ANXA1,CXCR4,FOS,SYK,IL6R,TLR2,CASP1,PRKCD,IL1RAP,PYCARD,AIF1,IL17RA,ITGB2,C3,CXCR2,PLD4,TCIRG1,ADCY7,ATRN,PIK3AP1,KIT,PRKCQ,IL18RAP,APP,JAM3,PLCG1,CD200,NDST1,IFI16,CD96,HGF
GO:BP	regulation of immune system process	GO:0002682	3.99516e-06	5.39847	1423	351	56	21029	FGL2,MEIS1,CCR2,TASL,LGALS1,CTSG,LAPTM5,NOTCH2,HCK,GAS6,LILRB4,ANXA1,HCST,FOS,SYK,IL6R,LGR4,TLR2,PRKCD,HOXA9,PYCARD,AIF1,LPXN,UNC93B1,ITGB2,BCL2,EVI2B,C3,RASSF2,PTPRJ,MILR1,PTK2B,ADCY7,PIK3AP1,PTPN6,VAV3,CD55,KIT,PRKCQ,TOX,IL18RAP,PLCB1,ATP11C,APP,JAM3,PRXL2A,PLCG1,UBASH3B,CD200,ZEB1,IFI16,CD96,PRNP,PTK2,COCH,RHEX
GO:BP	cell death	GO:0008219	5.44483e-06	5.26402	2057	351	71	21029	FLT3,UNC5C,LGALS1,SLFN11,LAPTM5,NOTCH2,HCK,GAS6,SRGN,ANXA1,CXCR4,FOS,SYK,IL6R,TLR2,CASP1,PRKCD,PLAC8,ACSL5,PYCARD,FLNA,RPS6KA1,AIF1,MEF2D,ITGB2,BCL2,EPB41L3,EVI2B,RRM2B,MICAL1,RASSF2,XAF1,RASSF5,TCIRG1,PTK2B,TNFRSF10B,PTPN6,VAV3,MAGI3,ALS2,KIT,BNIP3,TM7SF3,NET1,PRKCQ,SLC25A4,SPRY2,DAB2,ITGA6,ITGAV,APP,EIF2AK2,KIF1B,PLCG1,CD200,RNF157,MLLT11,MPO,DAPK1,SYCP2,NCKAP1,SORT1,IFI16,RTKN2,DRAM1,PRNP,PTK2…
GO:BP	transport	GO:0006810	5.58062e-06	5.25332	4760	351	128	21029	IRF8,SLC44A1,ITGAL,ENPP2,CCR2,ATP8B4,S100A10,SLC22A15,AHNAK,LAPTM5,TIFAB,HCK,KCNN2,GAS6,LILRB4,ANXA1,SPNS3,MYO1F,WHAMM,CXCR4,SYK,PLP2,LCP1,DPYSL2,UTRN,TLR2,NDFIP2,PRKCD,HRH2,NIPAL2,ACSL5,PYCARD,EMB,P2RY2,FLNA,AIF1,SAMD9,UNC93B1,ITGB2,BCL2,FAF2,AAK1,IGF2BP1,CLTCL1,GRB10,MICAL1,C3,ATP10D,AP1S2,PTPRJ,CXCR2,ACSL1,PLD4,TCIRG1,MILR1,PTK2B,GPC3,REEP6,PTPN6,NXF3,VAV3,OSBPL9,HHEX,ALS2,STAM,CHD7,SLC35F2,SL…
GO:BP	leukocyte activation	GO:0045321	6.44666e-06	5.19066	947	351	43	21029	IRF8,ITGAL,FGL2,FLT3,CCR2,DOCK10,LGALS1,LAPTM5,NOTCH2,GAS6,LILRB4,ANXA1,SYK,IL6R,LCP1,TLR2,PRKCD,MT1G,PYCARD,AIF1,ITGB2,BCL2,PTPRJ,CXCR2,TCIRG1,MILR1,PTK2B,PREX1,PTPN6,VAV3,HHEX,CHD7,CD55,KIT,PRKCQ,TOX,IL18RAP,ATP11C,APP,CMTM7,CD200,ZEB1,PRNP
GO:BP	movement of cell or subcellular component	GO:0006928	7.71163e-06	5.11285	2074	351	71	21029	ITGAL,ENPP2,CCR2,DOCK10,SATB2,UNC5C,NOTCH2,DOCK5,HCK,ADD2,KCNN2,GAS6,ANXA1,MYO1F,CXCR4,SYK,IL6R,LCP1,DPYSL2,PRKCD,PYCARD,EMB,FLNA,AIF1,LPXN,IL17RA,CCNYL1,ITGB2,BCL2,GRB10,PTPRJ,CXCR2,PTK2B,GPC3,PREX1,ATRN,VAV3,KIT,PIK3R3,NET1,DOCK7,PRKCQ,SPRY2,STAT5A,PTPRF,PLCB1,NEDD4L,DAB2,ITGA6,DACH1,SPARC,ITGAV,APP,JAM3,KIF1B,GAB1,PLCG1,CD200,IGSF10,ATP8A1,GCNT2,ARHGAP21,RYK,NCKAP1,TRIO,PTK2,ARID5B,HGF,CD34,FN…
GO:BP	chemotaxis	GO:0006935	7.72367e-06	5.11218	609	351	33	21029	ENPP2,CCR2,UNC5C,NOTCH2,GAS6,ANXA1,CXCR4,SYK,PLP2,IL6R,DPYSL2,PRKCD,RNASE2,EMB,AIF1,IL17RA,ITGB2,PTPRJ,CXCR2,PTK2B,PREX1,VAV3,KIT,PRKCQ,ITGAV,APP,CMTM7,JAM3,GAB1,RYK,TRIO,PTK2,HGF
GO:BP	cellular response to organic substance	GO:0071310	8.34657e-06	5.07849	2385	351	78	21029	IRF8,FLT3,CCR2,LY86,SATB2,CTSG,PTPN12,LAPTM5,NOTCH2,HCK,CPEB2,KDM5D,GAS6,LILRB4,ANXA1,VIM,CXCR4,FOS,SYK,PLP2,IL6R,LGR4,TLR2,CASP1,PRKCD,IL1RAP,HRH2,MT1G,PYCARD,P2RY2,FLNA,AIF1,LPXN,IL17RA,TLE4,BCL2,GRB10,PTPRJ,CXCR2,ACSL1,CSF2RA,TCIRG1,PTK2B,GPC3,ADCY7,PTPN6,HHEX,CD55,KIT,PIK3R3,IFITM3,TM7SF3,PRKCQ,IL18RAP,SPRY2,STAT5A,PLCB1,CASK,DAB2,APP,EIF2AK2,GAB1,PLCG1,NDST1,DAPK1,ZEB1,GCNT2,IL2RG,SORT1,IFI1…
GO:BP	taxis	GO:0042330	9.07886e-06	5.04197	613	351	33	21029	ENPP2,CCR2,UNC5C,NOTCH2,GAS6,ANXA1,CXCR4,SYK,PLP2,IL6R,DPYSL2,PRKCD,RNASE2,EMB,AIF1,IL17RA,ITGB2,PTPRJ,CXCR2,PTK2B,PREX1,VAV3,KIT,PRKCQ,ITGAV,APP,CMTM7,JAM3,GAB1,RYK,TRIO,PTK2,HGF
GO:BP	cytokine-mediated signaling pathway	GO:0019221	1.18668e-05	4.92567	493	351	29	21029	IRF8,FLT3,CCR2,CTSG,LAPTM5,HCK,GAS6,LILRB4,CXCR4,SYK,PLP2,IL6R,CASP1,IL1RAP,PYCARD,IL17RA,PTPRJ,CXCR2,ACSL1,CSF2RA,PTK2B,PTPN6,KIT,IFITM3,IL18RAP,STAT5A,PLCB1,IL2RG,RHEX
GO:BP	intracellular signal transduction	GO:0035556	1.41065e-05	4.85058	2639	351	83	21029	HORMAD1,FLT3,CCR2,DOCK10,LGALS1,TRIM22,LAPTM5,TIFAB,NOTCH2,DOCK5,GAS6,LILRB4,HCST,CXCR4,SYK,IL6R,LCP1,TLR2,NDFIP2,CASP1,PRKCD,CHFR,PYCARD,FLNA,RPS6KA1,AIF1,ABR,TNS3,BCL2,P2RY8,GRB10,RRM2B,RASSF2,PTPRJ,CXCR2,RASSF5,PTK2B,ADCY7,PREX1,TNFRSF10B,MKNK1,ARHGAP45,PIK3AP1,PTPN6,VAV3,MAGI3,ALS2,SIPA1L1,KIT,PIK3R3,BNIP3,APBB2,NET1,DOCK7,PRKCQ,SPRY2,PLCB1,ARHGAP12,DAB2,ITGAV,MAP3K15,APP,EIF2AK2,PLCG1,CNKSR3…
GO:BP	response to organic substance	GO:0010033	1.42199e-05	4.8471	3009	351	91	21029	IRF8,FLT3,CCR2,KYNU,LY86,SATB2,CTSG,PTPN12,LAPTM5,NOTCH2,HCK,CPEB2,AFF3,KDM5D,GAS6,LILRB4,ANXA1,VIM,CXCR4,FOS,SYK,PLP2,IL6R,LGR4,TLR2,CASP1,PRKCD,IL1RAP,TRIM16,HRH2,MT1G,PYCARD,P2RY2,FLNA,AIF1,LPXN,IL17RA,ITGB2,TLE4,BCL2,FAF2,GRB10,RRM2B,PTPRJ,CXCR2,XAF1,ACSL1,CSF2RA,TCIRG1,PTK2B,GPC3,ADCY7,PTPN6,HHEX,CD55,LTA4H,SLC18A2,KIT,PIK3R3,IFITM3,TM7SF3,TIMP2,PRKCQ,IL18RAP,SPRY2,STAT5A,PLCB1,CASK,DAB2,APP…
GO:BP	cell morphogenesis	GO:0000902	1.4452e-05	4.84007	1010	351	44	21029	ENPP2,DOCK10,S100A10,UNC5C,FRY,NOTCH2,DOCK5,HCK,ANXA1,CXCR4,DPYSL2,EMB,FLNA,LPXN,ITGB2,BCL2,EPB41L3,IGF2BP1,PARVG,PTK2B,PREX1,ATRN,PTPN6,ALS2,SIPA1L1,KIT,MOV10,DOCK7,PRKCQ,NEDD4L,DAB2,SPARC,ITGAV,APP,PLS1,RNF157,RYK,NCKAP1,TRIO,FAM171A1,PTK2,HGF,COCH,RHOBTB3
GO:BP	mononuclear cell differentiation	GO:1903131	1.60654e-05	4.79411	439	351	27	21029	IRF8,FGL2,FLT3,CCR2,DOCK10,LGALS1,NOTCH2,GAS6,LILRB4,ANXA1,SYK,IL6R,MT1G,BCL2,PTPRJ,TCIRG1,PTK2B,PREX1,PTPN6,HHEX,CHD7,KIT,TOX,ATP11C,CMTM7,ZEB1,IFI16
GO:BP	cell motility	GO:0048870	1.67537e-05	4.77589	1645	351	60	21029	ITGAL,ENPP2,CCR2,DOCK10,SATB2,UNC5C,DOCK5,HCK,ADD2,GAS6,ANXA1,CXCR4,SYK,IL6R,LCP1,PRKCD,PYCARD,FLNA,AIF1,LPXN,IL17RA,CCNYL1,ITGB2,BCL2,GRB10,PTPRJ,CXCR2,PTK2B,GPC3,PREX1,ATRN,VAV3,KIT,PIK3R3,NET1,DOCK7,PRKCQ,SPRY2,STAT5A,PTPRF,PLCB1,DAB2,ITGA6,DACH1,SPARC,ITGAV,APP,JAM3,GAB1,PLCG1,CD200,IGSF10,ATP8A1,GCNT2,NCKAP1,PTK2,ARID5B,HGF,CD34,RHOBTB3
GO:BP	localization of cell	GO:0051674	1.67537e-05	4.77589	1645	351	60	21029	ITGAL,ENPP2,CCR2,DOCK10,SATB2,UNC5C,DOCK5,HCK,ADD2,GAS6,ANXA1,CXCR4,SYK,IL6R,LCP1,PRKCD,PYCARD,FLNA,AIF1,LPXN,IL17RA,CCNYL1,ITGB2,BCL2,GRB10,PTPRJ,CXCR2,PTK2B,GPC3,PREX1,ATRN,VAV3,KIT,PIK3R3,NET1,DOCK7,PRKCQ,SPRY2,STAT5A,PTPRF,PLCB1,DAB2,ITGA6,DACH1,SPARC,ITGAV,APP,JAM3,GAB1,PLCG1,CD200,IGSF10,ATP8A1,GCNT2,NCKAP1,PTK2,ARID5B,HGF,CD34,RHOBTB3
GO:BP	regulation of cellular component organization	GO:0051128	1.72433e-05	4.76338	2246	351	74	21029	HORMAD1,ENPP2,S100A10,NOTCH2,CAPG,HCK,ADD2,SRGN,CSMD3,ANXA1,VIM,WHAMM,CXCR4,SYK,LCP1,DPYSL2,TLR2,PRKCD,IL1RAP,CHFR,PYCARD,FLNA,RPS6KA1,IRX3,BCL2,EPB41L3,AAK1,C3,PTPRJ,PTK2B,GPC3,STAM,MBOAT1,SIPA1L1,DCBLD2,KIT,SPTAN1,BNIP3,MOV10,NET1,PRKCQ,TOX,SLC25A4,SPRY2,PTPRF,PLCB1,USP6NL,ENC1,ZNF827,NEDD4L,DAB2,ITGA6,ITGAV,APP,PLS1,EIF2AK2,JAM3,RNF157,MLLT11,CHPT1,ATP8A1,HDGFRP3,STXBP5,RYK,NCKAP1,SLAIN1,TET1,…
GO:BP	regulation of localization	GO:0032879	1.87368e-05	4.7273	2701	351	84	21029	ENPP2,CCR2,DOCK10,UNC5C,TRIM22,AHNAK,TIFAB,DOCK5,HCK,KCNN2,GAS6,LILRB4,ANXA1,CXCR4,SYK,IL6R,LCP1,UTRN,TLR2,NDFIP2,PRKCD,ACSL5,PYCARD,P2RY2,FLNA,AIF1,ITGB2,BCL2,AAK1,CLTCL1,GRB10,MICAL1,C3,PTPRJ,ACSL1,RASSF5,TCIRG1,PTK2B,GPC3,REEP6,PTPN6,STAM,CHD7,KIT,SEPT5,PIK3R3,TM7SF3,DOCK7,SPRY2,STAT5A,EPB41L2,PLCB1,CASK,NEDD4L,DAB2,ITGA6,DACH1,SPARC,ITGAV,DNAJC1,APP,PLS1,JAM3,GAB1,PLCG1,UBASH3B,PGAP1,CNKSR3,C…
GO:BP	cell-substrate adhesion	GO:0031589	1.96325e-05	4.70702	356	351	24	21029	ITGAL,S100A10,DOCK5,GAS6,WHAMM,UTRN,FLNA,LPXN,ITGB2,BCL2,PARVG,PTPRJ,PTK2B,PREX1,ATRN,CASK,DAB2,ITGA6,ITGAV,JAM3,GCNT2,CD96,PTK2,CD34
GO:BP	programmed cell death	GO:0012501	2.09729e-05	4.67834	1908	351	66	21029	FLT3,UNC5C,LGALS1,LAPTM5,NOTCH2,HCK,GAS6,SRGN,ANXA1,CXCR4,SYK,IL6R,TLR2,CASP1,PRKCD,PLAC8,ACSL5,PYCARD,FLNA,RPS6KA1,AIF1,MEF2D,ITGB2,BCL2,EPB41L3,EVI2B,RRM2B,MICAL1,RASSF2,XAF1,RASSF5,TCIRG1,PTK2B,TNFRSF10B,PTPN6,VAV3,MAGI3,KIT,BNIP3,TM7SF3,NET1,PRKCQ,SLC25A4,SPRY2,DAB2,ITGA6,ITGAV,APP,EIF2AK2,KIF1B,PLCG1,RNF157,MLLT11,MPO,DAPK1,SYCP2,NCKAP1,SORT1,IFI16,RTKN2,DRAM1,PRNP,PTK2,HGF,CLEC5A,LRP6
GO:BP	lymphocyte differentiation	GO:0030098	2.61536e-05	4.58247	390	351	25	21029	IRF8,FGL2,FLT3,CCR2,DOCK10,LGALS1,NOTCH2,GAS6,LILRB4,ANXA1,SYK,IL6R,BCL2,PTPRJ,TCIRG1,PTK2B,PREX1,PTPN6,HHEX,CHD7,KIT,TOX,ATP11C,CMTM7,ZEB1
GO:BP	regulation of catalytic activity	GO:0050790	2.68427e-05	4.57117	2314	351	75	21029	FLT3,SERPINB8,CCR2,DOCK10,S100A10,FRY,LAPTM5,DOCK5,PPP1R27,CPEB2,GAS6,LILRB4,ANXA1,CCNA1,SYK,IL6R,LGR4,CASP1,PRKCD,PYCARD,RPS6KA1,SERPINI2,CCNYL1,ITGB2,ABR,BCL2,FAF2,MICAL1,C3,RASSF2,PTPRJ,ACSL1,PTK2B,GPC3,PREX1,TNFRSF10B,ARHGAP45,PTPN6,VAV3,HHEX,ALS2,BMI1,SIPA1L1,KIT,SBF2,PIK3R3,NET1,TIMP2,DOCK7,PRKCQ,RGPD2,SPRY2,PLCB1,USP6NL,ARHGAP12,DAB2,ITGA6,APP,EIF2AK2,UBASH3B,CD200,SERPINB6,ARHGEF12,DAPK1,…
GO:BP	animal organ development	GO:0048513	3.4456e-05	4.46274	3494	351	100	21029	IRF8,FGL2,FLT3,TDRD7,MEIS1,CCR2,DOCK10,SATB2,UNC5C,LGALS1,UTY,PBX3,TIFAB,NOTCH2,ADD2,GAS6,SRGN,LILRB4,ANXA1,VIM,CXCR4,FOS,SYK,IL6R,LCP1,DPYSL2,LGR4,UTRN,TLR2,TRIM16,HOXA9,MT1G,TTC39C,FLNA,RPS6KA1,AIF1,MEF2D,IRX3,BCL2,EVI2B,IGF2BP1,RRM2B,TTC7A,RASSF2,PTPRJ,PLD4,TCIRG1,PTK2B,GPC3,PREX1,RFLNB,ATRN,PTPN6,HHEX,BMI1,CHD7,SLC4A7,LTA4H,RCN1,KIT,MYO18B,BNIP3,DOCK7,TOX,TFDP2,SPRY2,STAT5A,PLCB1,DAB2,DLL3,IT…
GO:BP	vesicle-mediated transport	GO:0016192	3.64453e-05	4.43836	1597	351	58	21029	IRF8,ITGAL,ENPP2,CCR2,S100A10,LAPTM5,HCK,GAS6,LILRB4,ANXA1,WHAMM,SYK,DPYSL2,TLR2,PRKCD,PYCARD,FLNA,AIF1,SAMD9,ITGB2,AAK1,CLTCL1,MICAL1,C3,AP1S2,PTPRJ,CXCR2,PLD4,MILR1,GPC3,VAV3,ALS2,STAM,SLC18A2,KIT,SEPT5,ARL5B,USP6NL,CASK,NEDD4L,ARHGAP12,DAB2,ITGAV,APP,KIF1B,PGAP1,RNF157,IL2RG,STXBP5,FCHO2,SORT1,SV2A,LAPTM4B,PTK2,SPTBN1,FNBP1L,LRP6,RHOBTB3
GO:BP	phosphate-containing compound metabolic process	GO:0006796	3.76308e-05	4.42446	2742	351	84	21029	SLC44A1,FLT3,ENPP2,KYNU,DPYD,CTSG,PTPN12,HCK,GAS6,LILRB4,HCST,CCNA1,SYK,IL6R,ACSM3,TLR2,PRKCD,ACSL5,PYCARD,RPS6KA1,AIF1,CCNYL1,ITGB2,ABR,TNS3,BCL2,AAK1,GRB10,RRM2B,MICAL1,C3,TTC7A,RASSF2,PTPRJ,ACSL1,PTK2B,ADCY7,NUDT7,TNFRSF10B,MKNK1,PTPN6,VAV3,MAGI3,HHEX,ALS2,MBOAT1,KIT,PIK3R3,CDK2AP1,DOCK7,PRKCQ,PXYLP1,SPRY2,PTPRF,FAR2,PLCB1,CASK,DAB2,PGM1,ITGA6,MBOAT2,MAP3K15,APP,EIF2AK2,PLCG1,UBASH3B,PGAP1,CNK…
GO:BP	immune effector process	GO:0002252	4.07329e-05	4.39005	652	351	33	21029	IRF8,ITGAL,FGL2,CCR2,DOCK10,LGALS1,CTSG,LAPTM5,NOTCH2,HCK,KDM5D,LILRB4,ANXA1,SYK,IL6R,LCP1,PRKCD,PYCARD,ITGB2,C3,PTPRJ,TCIRG1,MILR1,PTK2B,PTPN6,VAV3,CD55,KIT,IL18RAP,APP,MPO,CD96,PTK2
GO:BP	cellular response to cytokine stimulus	GO:0071345	4.41555e-05	4.35501	828	351	38	21029	IRF8,FLT3,CCR2,CTSG,LAPTM5,HCK,GAS6,LILRB4,VIM,CXCR4,SYK,PLP2,IL6R,TLR2,CASP1,IL1RAP,PYCARD,AIF1,IL17RA,TLE4,PTPRJ,CXCR2,ACSL1,CSF2RA,TCIRG1,PTK2B,PTPN6,KIT,IFITM3,IL18RAP,SPRY2,STAT5A,PLCB1,DAPK1,IL2RG,IFI16,ARID5B,RHEX
GO:BP	response to external stimulus	GO:0009605	4.44683e-05	4.35195	2752	351	84	21029	LYZ,IRF8,FGL2,ENPP2,CCR2,KYNU,LY86,UNC5C,TASL,TRIM22,CTSG,SLFN11,TIFAB,NOTCH2,HCK,GAS6,ANXA1,VIM,CXCR4,FOS,SYK,PLP2,IL6R,DPYSL2,LGR4,TLR2,CASP1,PRKCD,IL1RAP,PLAC8,RNASE2,PYCARD,EMB,FLNA,AIF1,IL17RA,UNC93B1,ITGB2,BCL2,C3,PTPRJ,CXCR2,ACSL1,PLD4,PTK2B,GPC3,REEP6,PREX1,TNFRSF10B,PIK3AP1,PTPN6,VAV3,CHD7,CD55,KIT,BNIP3,IFITM3,MOV10,PRKCQ,IL18RAP,PTPRF,NMT2,CASK,ITGAV,APP,CMTM7,EIF2AK2,JAM3,GAB1,PLCG1,U…
GO:BP	response to chemical	GO:0042221	5.26198e-05	4.27885	4316	351	116	21029	IRF8,FLT3,ENPP2,CCR2,KYNU,LY86,SATB2,UNC5C,CTSG,MT1F,PTPN12,LAPTM5,NOTCH2,HCK,CPEB2,AFF3,KDM5D,GAS6,LILRB4,ANXA1,VIM,CXCR4,FOS,SYK,PLP2,IL6R,DPYSL2,LGR4,TLR2,CASP1,PRKCD,IL1RAP,TRIM16,HRH2,MT1G,RNASE2,PYCARD,EMB,P2RY2,FLNA,AIF1,LPXN,IL17RA,ITGB2,TLE4,BCL2,FAF2,GRB10,RRM2B,PTPRJ,CXCR2,XAF1,ACSL1,CSF2RA,TCIRG1,PTK2B,GPC3,ADCY7,PREX1,PTPN6,VAV3,HHEX,CRYZ,CHD7,CD55,LTA4H,SLC18A2,KIT,PIK3R3,BNIP3,IFIT…
GO:BP	phosphorus metabolic process	GO:0006793	5.33582e-05	4.2728	2763	351	84	21029	SLC44A1,FLT3,ENPP2,KYNU,DPYD,CTSG,PTPN12,HCK,GAS6,LILRB4,HCST,CCNA1,SYK,IL6R,ACSM3,TLR2,PRKCD,ACSL5,PYCARD,RPS6KA1,AIF1,CCNYL1,ITGB2,ABR,TNS3,BCL2,AAK1,GRB10,RRM2B,MICAL1,C3,TTC7A,RASSF2,PTPRJ,ACSL1,PTK2B,ADCY7,NUDT7,TNFRSF10B,MKNK1,PTPN6,VAV3,MAGI3,HHEX,ALS2,MBOAT1,KIT,PIK3R3,CDK2AP1,DOCK7,PRKCQ,PXYLP1,SPRY2,PTPRF,FAR2,PLCB1,CASK,DAB2,PGM1,ITGA6,MBOAT2,MAP3K15,APP,EIF2AK2,PLCG1,UBASH3B,PGAP1,CNK…
GO:BP	positive regulation of cytokine production	GO:0001819	5.37053e-05	4.26998	465	351	27	21029	IRF8,CCR2,LAPTM5,ANXA1,SYK,IL6R,TLR2,CASP1,IL1RAP,TRIM16,PYCARD,AIF1,IL17RA,C3,PTPRJ,CD55,KIT,PRKCQ,PLCB1,APP,EIF2AK2,CD200,IFI16,HGF,CD34,SPTBN1,CLEC5A
GO:BP	actin filament-based process	GO:0030029	5.64685e-05	4.24819	800	351	37	21029	S100A10,NOTCH2,CAPG,HCK,ADD2,KCNN2,ANXA1,MYO1F,WHAMM,LCP1,UTRN,PRKCD,PYCARD,FLNA,AIF1,BCL2,EPB41L3,MICAL1,PARVG,PTK2B,PREX1,RFLNB,SIPA1L1,KIT,SPTAN1,EPB41L2,NEDD4L,ARHGAP12,PLS1,JAM3,GAB1,NCKAP1,FAM171A1,PLS3,SPTBN1,FNBP1L,RHOBTB3
GO:BP	B cell differentiation	GO:0030183	6.1961e-05	4.20788	147	351	15	21029	IRF8,FLT3,DOCK10,LGALS1,NOTCH2,SYK,BCL2,PTPRJ,TCIRG1,PTK2B,PTPN6,HHEX,KIT,ATP11C,CMTM7
GO:BP	regulation of cell adhesion	GO:0030155	6.3262e-05	4.19886	733	351	35	21029	FGL2,CCR2,S100A10,LGALS1,CTSG,LAPTM5,DOCK5,LILRB4,ANXA1,CXCR4,SYK,UTRN,PRKCD,PYCARD,FLNA,AIF1,LPXN,SERPINI2,ITGB2,BCL2,PTPRJ,PTK2B,PREX1,PTPN6,VAV3,CD55,PRKCQ,CASK,DAB2,ITGAV,JAM3,UBASH3B,GCNT2,PRNP,PTK2
GO:BP	leukocyte migration	GO:0050900	7.22939e-05	4.1409	381	351	24	21029	ITGAL,CCR2,HCK,ADD2,GAS6,ANXA1,CXCR4,SYK,IL6R,PYCARD,AIF1,IL17RA,ITGB2,CXCR2,PTK2B,PREX1,VAV3,KIT,PLCB1,APP,JAM3,CD200,PTK2,CD34
GO:BP	cellular response to stimulus	GO:0051716	7.8703e-05	4.10401	7346	351	172	21029	IRF8,HORMAD1,ITGAL,BEX1,FLT3,CCR2,DOCK10,LY86,SATB2,UNC5C,TFEC,TASL,LGALS1,TRIM22,CTSG,SLFN11,MT1F,PTPN12,LAPTM5,TIFAB,NOTCH2,DOCK5,HCK,CPEB2,KDM5D,GAS6,SRGN,LILRB4,CLEC2D,ANXA1,HCST,VIM,CXCR4,FOS,SYK,PLP2,IL6R,LCP1,DPYSL2,LGR4,TLR2,NDFIP2,CASP1,PRKCD,IL1RAP,TEX15,TRIM16,HRH2,CHFR,MT1G,ACSL5,GPR132,PYCARD,P2RY2,FLNA,RPS6KA1,AIF1,LPXN,IL17RA,CCNYL1,UNC93B1,ITGB2,TLE4,ABR,TNS3,BCL2,P2RY8,FAF2,AAK1,…
GO:BP	actin cytoskeleton organization	GO:0030036	9.77014e-05	4.0101	711	351	34	21029	S100A10,NOTCH2,CAPG,HCK,ADD2,ANXA1,MYO1F,WHAMM,LCP1,UTRN,PRKCD,PYCARD,FLNA,AIF1,BCL2,EPB41L3,MICAL1,PARVG,PTK2B,PREX1,RFLNB,SIPA1L1,KIT,SPTAN1,EPB41L2,ARHGAP12,PLS1,JAM3,GAB1,NCKAP1,FAM171A1,PLS3,SPTBN1,RHOBTB3
GO:BP	cell adhesion	GO:0007155	0.000106585	3.97231	1480	351	54	21029	ITGAL,FGL2,SERPINB8,CCR2,S100A10,LGALS1,CTSG,LAPTM5,DOCK5,HCK,ADD2,GAS6,LILRB4,ANXA1,WHAMM,CXCR4,SYK,UTRN,PRKCD,IL1RAP,PYCARD,EMB,FLNA,AIF1,LPXN,SERPINI2,ITGB2,BCL2,PARVG,PTPRJ,MILR1,PTK2B,PREX1,ATRN,PTPN6,VAV3,CD55,KIT,PRKCQ,PTPRF,CASK,DAB2,ITGA6,ITGAV,APP,JAM3,UBASH3B,CD200,GCNT2,CD96,PRNP,PTK2,CD34,LRP6
GO:BP	response to stimulus	GO:0050896	0.000109919	3.95893	8815	351	197	21029	LYZ,IRF8,HORMAD1,ITGAL,BEX1,FGL2,FLT3,ENPP2,CCR2,KYNU,DOCK10,LY86,SATB2,UNC5C,TFEC,TASL,LGALS1,TRIM22,CTSG,SLFN11,MT1F,PTPN12,LAPTM5,TIFAB,NOTCH2,DOCK5,HCK,CPEB2,AFF3,KDM5D,GAS6,SRGN,LILRB4,CLEC2D,ANXA1,HCST,VIM,CXCR4,FOS,SYK,PLP2,IL6R,LCP1,DPYSL2,LGR4,TLR2,NDFIP2,CASP1,PRKCD,IL1RAP,TEX15,TRIM16,HRH2,CHFR,PLAC8,MT1G,RNASE2,ACSL5,GPR132,PYCARD,EMB,P2RY2,FLNA,RPS6KA1,AIF1,LPXN,IL17RA,CCNYL1,UNC93B1…
GO:BP	regulation of cell morphogenesis	GO:0022604	0.000119787	3.92159	305	351	21	21029	ENPP2,S100A10,DOCK5,HCK,ANXA1,CXCR4,FLNA,ITGB2,EPB41L3,PTK2B,PREX1,KIT,MOV10,NEDD4L,DAB2,SPARC,RNF157,FAM171A1,PTK2,COCH,RHOBTB3
GO:BP	positive regulation of metabolic process	GO:0009893	0.000120087	3.9205	3678	351	102	21029	IRF8,BEX1,FLT3,MEIS1,ENPP2,CCR2,SATB2,TFEC,TRIM22,PBX3,LAPTM5,GAS6,ANXA1,VIM,CXCR4,FOS,SYK,IL6R,LGR4,TLR2,NDFIP2,CASP1,PRKCD,IL1RAP,TRIM16,CHFR,PLAC8,PYCARD,RPS6KA1,AIF1,MEF2D,IL17RA,CCNYL1,IRX3,ITGB2,GSAP,BCL2,IGF2BP1,GRB10,C3,RASSF2,PTPRJ,ACSL1,RASSF5,PTK2B,GPC3,TNFRSF10B,VAV3,HHEX,ALS2,BMI1,CHD7,CD55,KIT,PIK3R3,SOAT1,BNIP3,TSTD1,MYCN,MOV10,APBB2,CDK2AP1,DOCK7,PRKCQ,TOX,SLC25A4,PXYLP1,TFDP2,SPR…
GO:BP	myeloid leukocyte activation	GO:0002274	0.000123471	3.90843	226	351	18	21029	CCR2,NOTCH2,LILRB4,SYK,TLR2,PRKCD,MT1G,PYCARD,AIF1,ITGB2,CXCR2,MILR1,PREX1,PTPN6,KIT,IL18RAP,APP,CD200
GO:BP	biological adhesion	GO:0022610	0.000124536	3.9047	1487	351	54	21029	ITGAL,FGL2,SERPINB8,CCR2,S100A10,LGALS1,CTSG,LAPTM5,DOCK5,HCK,ADD2,GAS6,LILRB4,ANXA1,WHAMM,CXCR4,SYK,UTRN,PRKCD,IL1RAP,PYCARD,EMB,FLNA,AIF1,LPXN,SERPINI2,ITGB2,BCL2,PARVG,PTPRJ,MILR1,PTK2B,PREX1,ATRN,PTPN6,VAV3,CD55,KIT,PRKCQ,PTPRF,CASK,DAB2,ITGA6,ITGAV,APP,JAM3,UBASH3B,CD200,GCNT2,CD96,PRNP,PTK2,CD34,LRP6
GO:BP	regulation of hydrolase activity	GO:0051336	0.00013618	3.86589	976	351	41	21029	SERPINB8,DOCK10,S100A10,LAPTM5,CPEB2,GAS6,ANXA1,SYK,CASP1,PRKCD,PYCARD,RPS6KA1,SERPINI2,ABR,MICAL1,C3,PTK2B,GPC3,PREX1,ARHGAP45,VAV3,ALS2,SIPA1L1,KIT,SBF2,NET1,TIMP2,DOCK7,SPRY2,USP6NL,ARHGAP12,ITGA6,APP,CD200,SERPINB6,DAPK1,SORT1,IFI16,PRNP,PTK2,HGF
GO:BP	regulation of cell death	GO:0010941	0.000138538	3.85843	1575	351	56	21029	FLT3,UNC5C,LGALS1,SLFN11,LAPTM5,NOTCH2,HCK,GAS6,ANXA1,CXCR4,FOS,SYK,CASP1,PRKCD,PLAC8,ACSL5,PYCARD,FLNA,RPS6KA1,AIF1,ITGB2,BCL2,EVI2B,RRM2B,MICAL1,RASSF2,RASSF5,PTK2B,TNFRSF10B,PTPN6,VAV3,KIT,BNIP3,TM7SF3,NET1,PRKCQ,SLC25A4,SPRY2,DAB2,ITGA6,ITGAV,EIF2AK2,PLCG1,CD200,RNF157,MLLT11,MPO,DAPK1,SYCP2,RTKN2,PRNP,PTK2,HGF,CD34,CLEC5A,LRP6
GO:BP	positive regulation of cell migration	GO:0030335	0.000169675	3.77038	524	351	28	21029	ENPP2,CCR2,DOCK5,GAS6,ANXA1,CXCR4,IL6R,PYCARD,AIF1,BCL2,PTK2B,KIT,PIK3R3,DOCK7,SPRY2,STAT5A,DAB2,ITGA6,SPARC,ITGAV,APP,JAM3,GAB1,PLCG1,ATP8A1,GCNT2,PTK2,HGF
GO:BP	negative regulation of cellular process	GO:0048523	0.000171827	3.76491	4818	351	124	21029	IRF8,HORMAD1,FGL2,SERPINB8,MEIS1,CCR2,SATB2,TFEC,FRY,TRIM22,SLFN11,PTPN12,LAPTM5,NOTCH2,CAPG,HCK,CPEB2,PIWIL4,ADD2,GAS6,LILRB4,ANXA1,VIM,LGR4,TLR2,PRKCD,TEX15,CHFR,HOXA9,PLAC8,GPR132,ZNF93,PYCARD,FLNA,RPS6KA1,AIF1,LPXN,SERPINI2,IRX3,ITGB2,TLE4,BCL2,EVI2B,IGF2BP1,GRB10,RRM2B,MICAL1,C3,RASSF2,PTPRJ,RASSF5,MILR1,PTK2B,GPC3,RFLNB,PTPN6,HHEX,BMI1,CHD7,DCBLD2,SLC18A2,KIT,SPTAN1,BNIP3,TM7SF3,MOV10,APBB2…
GO:BP	protein phosphorylation	GO:0006468	0.000174509	3.75818	1544	351	55	21029	FLT3,ENPP2,CTSG,HCK,GAS6,LILRB4,HCST,CCNA1,SYK,IL6R,TLR2,PRKCD,PYCARD,RPS6KA1,AIF1,CCNYL1,ITGB2,ABR,BCL2,AAK1,MICAL1,C3,RASSF2,PTPRJ,ACSL1,PTK2B,TNFRSF10B,MKNK1,PTPN6,HHEX,ALS2,KIT,PIK3R3,CDK2AP1,DOCK7,PRKCQ,SPRY2,CASK,DAB2,MAP3K15,APP,EIF2AK2,UBASH3B,CNKSR3,CTDSPL,DAPK1,RYK,TRIO,PRNP,PTK2,PHKA1,HGF,ERG,SPTBN1,LRP6
GO:BP	apoptotic process	GO:0006915	0.000234962	3.629	1857	351	62	21029	FLT3,UNC5C,LGALS1,NOTCH2,HCK,GAS6,SRGN,ANXA1,CXCR4,IL6R,TLR2,CASP1,PRKCD,PLAC8,ACSL5,PYCARD,FLNA,RPS6KA1,AIF1,MEF2D,ITGB2,BCL2,EPB41L3,EVI2B,RRM2B,MICAL1,RASSF2,XAF1,RASSF5,TCIRG1,PTK2B,TNFRSF10B,PTPN6,VAV3,MAGI3,BNIP3,NET1,PRKCQ,SLC25A4,SPRY2,DAB2,ITGA6,ITGAV,APP,EIF2AK2,KIF1B,PLCG1,RNF157,MLLT11,MPO,DAPK1,SYCP2,NCKAP1,SORT1,IFI16,RTKN2,DRAM1,PRNP,PTK2,HGF,CLEC5A,LRP6
GO:BP	defense response to other organism	GO:0098542	0.000320287	3.49446	1124	351	44	21029	LYZ,IRF8,FGL2,KYNU,LY86,TASL,TRIM22,CTSG,SLFN11,NOTCH2,HCK,ANXA1,VIM,SYK,IL6R,LGR4,TLR2,CASP1,PRKCD,IL1RAP,PLAC8,RNASE2,PYCARD,AIF1,IL17RA,UNC93B1,BCL2,C3,PLD4,PTK2B,PTPN6,CD55,BNIP3,IFITM3,MOV10,IL18RAP,EIF2AK2,MPO,DAPK1,IFI16,CD96,PTK2,COCH,CLEC5A
GO:BP	lymphocyte activation	GO:0046649	0.000368427	3.43365	788	351	35	21029	IRF8,ITGAL,FGL2,FLT3,CCR2,DOCK10,LGALS1,LAPTM5,NOTCH2,GAS6,LILRB4,ANXA1,SYK,IL6R,LCP1,PRKCD,PYCARD,AIF1,BCL2,PTPRJ,TCIRG1,PTK2B,PREX1,PTPN6,VAV3,HHEX,CHD7,CD55,KIT,PRKCQ,TOX,ATP11C,CMTM7,ZEB1,PRNP
GO:BP	regulation of cell differentiation	GO:0045595	0.00039689	3.40133	1541	351	54	21029	FGL2,MEIS1,CCR2,S100A10,NOTCH2,DOCK5,GAS6,LILRB4,ANXA1,CXCR4,FOS,SYK,IL6R,DPYSL2,TLR2,TRIM16,HOXA9,FLNA,RPS6KA1,IRX3,BCL2,EVI2B,RASSF2,TCIRG1,PTK2B,PREX1,RFLNB,PTPN6,CHD7,KIT,DOCK7,TOX,SPRY2,PLCB1,DAB2,DLL3,MBOAT2,ITGAV,ATP11C,APP,EIF2AK2,PRXL2A,UBASH3B,ZEB1,GCNT2,RYK,TRIO,SORT1,RUNX1T1,PTK2,FBN2,HGF,CD34,RHEX
GO:BP	phosphorylation	GO:0016310	0.000397035	3.40117	1841	351	61	21029	FLT3,ENPP2,CTSG,HCK,GAS6,LILRB4,HCST,CCNA1,SYK,IL6R,TLR2,PRKCD,PYCARD,RPS6KA1,AIF1,CCNYL1,ITGB2,ABR,BCL2,AAK1,GRB10,MICAL1,C3,RASSF2,PTPRJ,ACSL1,PTK2B,TNFRSF10B,MKNK1,PTPN6,VAV3,HHEX,ALS2,KIT,PIK3R3,CDK2AP1,DOCK7,PRKCQ,SPRY2,CASK,DAB2,PGM1,ITGA6,MAP3K15,APP,EIF2AK2,UBASH3B,CNKSR3,AGK,CKB,CTDSPL,DAPK1,RYK,TRIO,PRNP,PTK2,PHKA1,HGF,ERG,SPTBN1,LRP6
GO:BP	positive regulation of cell motility	GO:2000147	0.000427284	3.36928	548	351	28	21029	ENPP2,CCR2,DOCK5,GAS6,ANXA1,CXCR4,IL6R,PYCARD,AIF1,BCL2,PTK2B,KIT,PIK3R3,DOCK7,SPRY2,STAT5A,DAB2,ITGA6,SPARC,ITGAV,APP,JAM3,GAB1,PLCG1,ATP8A1,GCNT2,PTK2,HGF
GO:BP	positive regulation of multicellular organismal process	GO:0051240	0.000444212	3.35241	1421	351	51	21029	IRF8,CCR2,LAPTM5,NOTCH2,GAS6,LILRB4,ANXA1,CXCR4,FOS,SYK,IL6R,LGR4,TLR2,CASP1,IL1RAP,TRIM16,HRH2,PLAC8,PYCARD,P2RY2,AIF1,IL17RA,BCL2,EVI2B,GRB10,C3,PTPRJ,ACSL1,PTK2B,CHD7,CD55,KIT,PRKCQ,TOX,PLCB1,DAB2,ATP11C,APP,PLS1,EIF2AK2,GAB1,PLCG1,CD200,GCNT2,DDAH1,IFI16,FBN2,HGF,CD34,SPTBN1,CLEC5A
GO:BP	enzyme linked receptor protein signaling pathway	GO:0007167	0.000547141	3.2619	951	351	39	21029	FLT3,PTPN12,NOTCH2,HCK,GAS6,VIM,FOS,SYK,PRKCD,LPXN,GRB10,RASSF2,PTPRJ,PTK2B,GPC3,HHEX,SIPA1L1,KIT,PIK3R3,PRKCQ,SPRY2,STAT5A,PTPRF,PLCB1,DAB2,GAB1,PLCG1,UBASH3B,NDST1,ZEB1,GCNT2,RYK,TRIO,SORT1,PTK2,FBN2,ARID5B,HGF,SPTBN1
GO:BP	phagocytosis	GO:0006909	0.000581141	3.23572	306	351	20	21029	IRF8,ITGAL,CCR2,HCK,GAS6,ANXA1,SYK,TLR2,PRKCD,PYCARD,AIF1,ITGB2,C3,PTPRJ,PLD4,VAV3,ARHGAP12,ITGAV,IL2RG,PTK2
GO:BP	regulation of programmed cell death	GO:0043067	0.000652921	3.18514	1439	351	51	21029	FLT3,UNC5C,LGALS1,LAPTM5,NOTCH2,HCK,GAS6,ANXA1,CXCR4,SYK,CASP1,PRKCD,PLAC8,ACSL5,PYCARD,FLNA,RPS6KA1,AIF1,BCL2,EVI2B,RRM2B,MICAL1,RASSF2,RASSF5,PTK2B,TNFRSF10B,PTPN6,VAV3,KIT,BNIP3,TM7SF3,NET1,PRKCQ,SLC25A4,SPRY2,DAB2,ITGA6,ITGAV,EIF2AK2,PLCG1,RNF157,MLLT11,MPO,DAPK1,SYCP2,RTKN2,PRNP,PTK2,HGF,CLEC5A,LRP6
GO:BP	positive regulation of immune system process	GO:0002684	0.000661946	3.17918	920	351	38	21029	CCR2,TASL,LGALS1,CTSG,LAPTM5,NOTCH2,HCK,GAS6,LILRB4,ANXA1,FOS,SYK,IL6R,PRKCD,PYCARD,AIF1,LPXN,ITGB2,BCL2,EVI2B,C3,PTPRJ,PTK2B,PTPN6,VAV3,CD55,KIT,PRKCQ,TOX,IL18RAP,ATP11C,APP,JAM3,PLCG1,IFI16,PRNP,PTK2,COCH
GO:BP	positive regulation of cellular component movement	GO:0051272	0.000687964	3.16243	561	351	28	21029	ENPP2,CCR2,DOCK5,GAS6,ANXA1,CXCR4,IL6R,PYCARD,AIF1,BCL2,PTK2B,KIT,PIK3R3,DOCK7,SPRY2,STAT5A,DAB2,ITGA6,SPARC,ITGAV,APP,JAM3,GAB1,PLCG1,ATP8A1,GCNT2,PTK2,HGF
GO:BP	cell chemotaxis	GO:0060326	0.00071522	3.14556	310	351	20	21029	CCR2,GAS6,ANXA1,CXCR4,SYK,IL6R,PRKCD,AIF1,IL17RA,ITGB2,CXCR2,PTK2B,PREX1,VAV3,KIT,PRKCQ,JAM3,GAB1,PTK2,HGF
GO:BP	positive regulation of locomotion	GO:0040017	0.000766146	3.11569	564	351	28	21029	ENPP2,CCR2,DOCK5,GAS6,ANXA1,CXCR4,IL6R,PYCARD,AIF1,BCL2,PTK2B,KIT,PIK3R3,DOCK7,SPRY2,STAT5A,DAB2,ITGA6,SPARC,ITGAV,APP,JAM3,GAB1,PLCG1,ATP8A1,GCNT2,PTK2,HGF
GO:BP	positive regulation of cellular metabolic process	GO:0031325	0.000772349	3.11219	3176	351	89	21029	IRF8,BEX1,FLT3,MEIS1,ENPP2,SATB2,TFEC,TRIM22,PBX3,LAPTM5,GAS6,ANXA1,VIM,FOS,SYK,IL6R,LGR4,TLR2,NDFIP2,CASP1,PRKCD,TRIM16,CHFR,PLAC8,PYCARD,RPS6KA1,AIF1,MEF2D,CCNYL1,IRX3,ITGB2,GSAP,BCL2,GRB10,C3,RASSF2,PTPRJ,ACSL1,RASSF5,PTK2B,TNFRSF10B,VAV3,HHEX,ALS2,BMI1,CHD7,KIT,PIK3R3,SOAT1,BNIP3,TSTD1,MYCN,MOV10,APBB2,CDK2AP1,DOCK7,PRKCQ,TOX,SLC25A4,PXYLP1,TFDP2,SPRY2,PLCB1,LIN28B,ZNF808,ZNF827,CASK,DAB2,ITG…
GO:BP	regulation of response to external stimulus	GO:0032101	0.000799303	3.09729	927	351	38	21029	FGL2,CCR2,LY86,TASL,HCK,GAS6,ANXA1,CXCR4,SYK,IL6R,TLR2,CASP1,PRKCD,PYCARD,FLNA,AIF1,IL17RA,C3,PTK2B,PIK3AP1,PTPN6,CD55,IL18RAP,PTPRF,NMT2,CASK,APP,JAM3,PLCG1,UBASH3B,CD200,RYK,IFI16,CD96,PTK2,HGF,CD34,COCH
GO:BP	positive regulation of macromolecule metabolic process	GO:0010604	0.000850504	3.07032	3378	351	93	21029	IRF8,BEX1,FLT3,MEIS1,ENPP2,CCR2,SATB2,TFEC,TRIM22,PBX3,LAPTM5,GAS6,ANXA1,VIM,FOS,SYK,IL6R,LGR4,TLR2,NDFIP2,CASP1,PRKCD,IL1RAP,TRIM16,CHFR,PLAC8,PYCARD,RPS6KA1,AIF1,MEF2D,IL17RA,CCNYL1,IRX3,GSAP,BCL2,IGF2BP1,C3,RASSF2,PTPRJ,ACSL1,RASSF5,PTK2B,GPC3,TNFRSF10B,HHEX,ALS2,BMI1,CHD7,CD55,KIT,PIK3R3,SOAT1,TSTD1,MYCN,MOV10,APBB2,CDK2AP1,DOCK7,PRKCQ,TOX,PXYLP1,TFDP2,SPRY2,PLCB1,LIN28B,ZNF808,ZNF827,CASK,NE…
GO:BP	actin filament organization	GO:0007015	0.00121963	2.91377	444	351	24	21029	S100A10,CAPG,HCK,ADD2,MYO1F,WHAMM,LCP1,PRKCD,PYCARD,FLNA,AIF1,BCL2,MICAL1,PTK2B,PREX1,RFLNB,SPTAN1,ARHGAP12,PLS1,NCKAP1,FAM171A1,PLS3,SPTBN1,RHOBTB3
GO:BP	positive regulation of molecular function	GO:0044093	0.001896	2.72216	1491	351	51	21029	BEX1,FLT3,CCR2,DOCK10,S100A10,TRIM22,LAPTM5,ADD2,GAS6,SYK,IL6R,TLR2,CASP1,PRKCD,IL1RAP,PYCARD,CCNYL1,ITGB2,ABR,BCL2,RASSF2,ACSL1,PTK2B,PREX1,TNFRSF10B,ARHGAP45,VAV3,ALS2,BMI1,SIPA1L1,KIT,NET1,DOCK7,PRKCQ,IL18RAP,SPRY2,USP6NL,ITGA6,APP,EIF2AK2,CNKSR3,CD200,DAPK1,CYTL1,RYK,IFI16,RTKN2,PRNP,PTK2,ARID5B,LRP6
GO:BP	positive regulation of response to stimulus	GO:0048584	0.0020131	2.69613	2111	351	65	21029	FLT3,CCR2,LY86,TASL,LGALS1,TRIM22,CTSG,LAPTM5,NOTCH2,HCK,GAS6,LILRB4,ANXA1,HCST,CXCR4,SYK,IL6R,LGR4,TLR2,NDFIP2,CASP1,PRKCD,TRIM16,PYCARD,FLNA,AIF1,LPXN,IL17RA,ITGB2,BCL2,P2RY8,AAK1,GRB10,C3,RASSF2,PTPRJ,PTK2B,GPC3,TNFRSF10B,PIK3AP1,PTPN6,VAV3,HHEX,ALS2,CD55,KIT,NET1,PRKCQ,IL18RAP,SPRY2,PLCB1,DAB2,ITGAV,APP,EIF2AK2,PLCG1,NDST1,GCNT2,RYK,IFI16,RTKN2,PRNP,PTK2,HGF,COCH
GO:BP	negative regulation of biological process	GO:0048519	0.00228293	2.64151	5844	351	139	21029	IRF8,HORMAD1,FGL2,SERPINB8,MEIS1,CCR2,SATB2,TFEC,FRY,TRIM22,SLFN11,MT1F,PTPN12,LAPTM5,TIFAB,NOTCH2,CAPG,DOCK5,HCK,CPEB2,PIWIL4,ADD2,GAS6,SRGN,LILRB4,ANXA1,VIM,SYK,IL6R,LGR4,TLR2,NDFIP2,PRKCD,TEX15,CHFR,HOXA9,PLAC8,MT1G,MIR21,GPR132,ZNF93,PYCARD,FLNA,RPS6KA1,AIF1,LPXN,SERPINI2,IRX3,ITGB2,TLE4,BCL2,EVI2B,IGF2BP1,GRB10,RRM2B,MICAL1,C3,RASSF2,PTPRJ,RASSF5,MILR1,PTK2B,GPC3,ADCY7,RFLNB,PTPN6,HHEX,BMI1,…
GO:BP	cell population proliferation	GO:0008283	0.00235949	2.62718	1940	351	61	21029	FLT3,MEIS1,CCR2,NOTCH2,HCK,GAS6,LILRB4,ANXA1,SYK,IL6R,LGR4,TLR2,PRKCD,PLAC8,PYCARD,RPS6KA1,AIF1,MEF2D,BCL2,IGF2BP1,PTPRJ,CXCR2,RASSF5,TCIRG1,PTK2B,GPC3,PTPN6,VAV3,HHEX,DNAJA2,BMI1,CD55,KIT,DOCK7,PRKCQ,TOX,IL18RAP,SPRY2,STAT5A,CASK,DAB2,DACH1,SPARC,ITGAV,APP,EIF2AK2,PLCG1,CD200,NDST1,ZEB1,GCNT2,RYK,DDAH1,TET1,RTKN2,PRNP,PTK2,HGF,CD34,TES,LRP6
GO:BP	regulation of cell migration	GO:0030334	0.00252533	2.59768	894	351	36	21029	ENPP2,CCR2,DOCK10,UNC5C,DOCK5,GAS6,ANXA1,CXCR4,IL6R,PYCARD,FLNA,AIF1,BCL2,PTPRJ,PTK2B,KIT,PIK3R3,DOCK7,SPRY2,STAT5A,PLCB1,DAB2,ITGA6,DACH1,SPARC,ITGAV,APP,JAM3,GAB1,PLCG1,CD200,IGSF10,ATP8A1,GCNT2,PTK2,HGF
GO:BP	interleukin-6 production	GO:0032635	0.0027755	2.55666	147	351	13	21029	GAS6,LILRB4,SYK,IL6R,TLR2,IL1RAP,PYCARD,AIF1,IL17RA,PTPN6,APP,CD200,HGF
GO:BP	regulation of interleukin-6 production	GO:0032675	0.0027755	2.55666	147	351	13	21029	GAS6,LILRB4,SYK,IL6R,TLR2,IL1RAP,PYCARD,AIF1,IL17RA,PTPN6,APP,CD200,HGF
GO:BP	positive regulation of nitrogen compound metabolic process	GO:0051173	0.00278432	2.55528	2978	351	83	21029	IRF8,BEX1,FLT3,MEIS1,ENPP2,SATB2,TFEC,TRIM22,PBX3,LAPTM5,GAS6,VIM,FOS,SYK,IL6R,LGR4,TLR2,NDFIP2,CASP1,PRKCD,TRIM16,CHFR,PLAC8,PYCARD,RPS6KA1,AIF1,MEF2D,CCNYL1,IRX3,GSAP,BCL2,C3,RASSF2,PTPRJ,ACSL1,RASSF5,PTK2B,GPC3,TNFRSF10B,HHEX,ALS2,BMI1,CHD7,KIT,PIK3R3,SOAT1,TSTD1,MYCN,MOV10,APBB2,CDK2AP1,DOCK7,PRKCQ,TOX,PXYLP1,TFDP2,SPRY2,PLCB1,LIN28B,ZNF808,ZNF827,CASK,NEDD4L,DAB2,ITGA6,APP,E2F5,KLF12,MLLT11,…
GO:BP	myeloid leukocyte migration	GO:0097529	0.00351509	2.45406	227	351	16	21029	CCR2,ANXA1,SYK,IL6R,AIF1,IL17RA,ITGB2,CXCR2,PTK2B,PREX1,VAV3,KIT,PLCB1,JAM3,CD200,PTK2
GO:BP	positive regulation of cell adhesion	GO:0045785	0.00360606	2.44297	439	351	23	21029	CCR2,S100A10,LGALS1,CTSG,DOCK5,LILRB4,ANXA1,SYK,UTRN,PYCARD,FLNA,AIF1,ITGB2,PTPRJ,PTK2B,PREX1,PTPN6,VAV3,CD55,PRKCQ,DAB2,ITGAV,GCNT2
GO:BP	regulation of response to stimulus	GO:0048583	0.00365901	2.43664	3841	351	100	21029	FGL2,FLT3,CCR2,LY86,TASL,LGALS1,TRIM22,CTSG,PTPN12,LAPTM5,NOTCH2,HCK,KDM5D,GAS6,LILRB4,ANXA1,HCST,CXCR4,SYK,IL6R,LGR4,TLR2,NDFIP2,CASP1,PRKCD,TEX15,TRIM16,ACSL5,PYCARD,FLNA,AIF1,LPXN,IL17RA,CCNYL1,UNC93B1,ITGB2,TLE4,ABR,BCL2,P2RY8,AAK1,GRB10,RRM2B,C3,RASSF2,PTPRJ,PTK2B,GPC3,ADCY7,PREX1,TNFRSF10B,ARHGAP45,PIK3AP1,PTPN6,VAV3,MAGI3,HHEX,ALS2,SIPA1L1,CD55,KIT,NET1,PRKCQ,IL18RAP,SPRY2,PTPRF,NMT2,PLCB1…
GO:BP	response to biotic stimulus	GO:0009607	0.00396329	2.40194	1529	351	51	21029	LYZ,IRF8,FGL2,KYNU,LY86,TASL,TRIM22,CTSG,SLFN11,LAPTM5,NOTCH2,HCK,ANXA1,VIM,CXCR4,FOS,SYK,IL6R,LGR4,TLR2,CASP1,PRKCD,IL1RAP,PLAC8,RNASE2,PYCARD,AIF1,IL17RA,UNC93B1,BCL2,C3,PTPRJ,PLD4,PTK2B,GPC3,PTPN6,CHD7,CD55,BNIP3,IFITM3,MOV10,IL18RAP,DACH1,EIF2AK2,MPO,DAPK1,IFI16,CD96,PTK2,COCH,CLEC5A
GO:BP	transmembrane transport	GO:0055085	0.00411626	2.3855	1531	351	51	21029	SLC44A1,CCR2,SLC22A15,AHNAK,KCNN2,GAS6,SPNS3,PLP2,UTRN,NIPAL2,ACSL5,EMB,FLNA,BCL2,CLTCL1,GRB10,C3,ATP10D,ACSL1,TCIRG1,PTK2B,GPC3,PTPN6,CHD7,SLC35F2,SLC4A7,SLC18A2,SLC19A2,SLC25A4,ATP8B2,NEDD4L,ITGAV,ATP11C,APP,SLC9A7,PLCG1,UBASH3B,CNKSR3,TSPAN13,DAPK1,ATP8A1,MCUB,KCNQ5,SORT1,SV2A,ITPR2,PRNP,SLC16A10,SLCO5A1,SLC7A2,SLC38A1
GO:BP	cell activation involved in immune response	GO:0002263	0.00465262	2.3323	289	351	18	21029	IRF8,ITGAL,FGL2,CCR2,DOCK10,LGALS1,NOTCH2,ANXA1,SYK,IL6R,LCP1,PYCARD,ITGB2,MILR1,PTK2B,PTPN6,KIT,APP
GO:BP	regulation of cell communication	GO:0010646	0.00481658	2.31726	3313	351	89	21029	FLT3,CCR2,LY86,TASL,LGALS1,TRIM22,PTPN12,LAPTM5,NOTCH2,KDM5D,GAS6,SRGN,LILRB4,ANXA1,HCST,CXCR4,SYK,IL6R,LGR4,TLR2,NDFIP2,CASP1,PRKCD,TRIM16,ACSL5,PYCARD,FLNA,LPXN,CCNYL1,IRX3,TLE4,ABR,BCL2,P2RY8,AAK1,GRB10,RRM2B,C3,RASSF2,PTPRJ,TCIRG1,PTK2B,GPC3,PREX1,TNFRSF10B,ARHGAP45,PIK3AP1,PTPN6,VAV3,MAGI3,HHEX,ALS2,CHD7,SIPA1L1,CD55,KIT,SEPT5,TM7SF3,NET1,PRKCQ,SPRY2,NMT2,PLCB1,CASK,ARHGAP12,DAB2,ITGA6,ITGAV…
GO:BP	regulation of cellular metabolic process	GO:0031323	0.00498005	2.30277	5921	351	139	21029	IRF8,BEX1,FLT3,SERPINB8,MEIS1,ENPP2,SATB2,TFEC,FRY,TRIM22,AHNAK,SLFN11,PBX3,LAPTM5,NOTCH2,HCK,CPEB2,PIWIL4,AFF3,GAS6,LILRB4,ANXA1,VIM,CCNA1,FOS,SYK,IL6R,LGR4,TLR2,NDFIP2,CASP1,PRKCD,IL1RAP,TEX15,TRIM16,CHFR,HOXA9,PLAC8,ZNF93,PYCARD,FLNA,RPS6KA1,AIF1,MEF2D,LPXN,SERPINI2,CCNYL1,IRX3,ITGB2,TLE4,GSAP,BCL2,IGF2BP1,GRB10,MICAL1,C3,RASSF2,PTPRJ,ACSL1,RASSF5,PTK2B,GPC3,TNFRSF10B,MKNK1,PTPN6,ZNF117,VAV3,H…
GO:BP	negative regulation of programmed cell death	GO:0043069	0.00512967	2.28991	883	351	35	21029	LAPTM5,NOTCH2,HCK,GAS6,ANXA1,PRKCD,PLAC8,FLNA,RPS6KA1,AIF1,BCL2,EVI2B,RRM2B,MICAL1,PTK2B,KIT,BNIP3,TM7SF3,PRKCQ,SLC25A4,SPRY2,DAB2,ITGA6,ITGAV,EIF2AK2,RNF157,MPO,DAPK1,SYCP2,RTKN2,PRNP,PTK2,HGF,CLEC5A,LRP6
GO:BP	regulation of transport	GO:0051049	0.00524255	2.28046	1719	351	55	21029	CCR2,AHNAK,TIFAB,HCK,KCNN2,GAS6,ANXA1,CXCR4,SYK,LCP1,UTRN,TLR2,NDFIP2,PRKCD,ACSL5,PYCARD,P2RY2,FLNA,ITGB2,BCL2,AAK1,CLTCL1,GRB10,MICAL1,C3,PTPRJ,ACSL1,TCIRG1,PTK2B,GPC3,REEP6,PTPN6,STAM,CHD7,SEPT5,TM7SF3,CASK,NEDD4L,DAB2,ITGAV,DNAJC1,APP,PLCG1,UBASH3B,PGAP1,CNKSR3,CD200,TSPAN13,DAPK1,ATP8A1,IL2RG,STXBP5,KCNQ5,SV2A,PRNP
GO:BP	leukocyte chemotaxis	GO:0030595	0.00552693	2.25752	235	351	16	21029	CCR2,GAS6,ANXA1,CXCR4,SYK,IL6R,AIF1,IL17RA,ITGB2,CXCR2,PTK2B,PREX1,VAV3,KIT,JAM3,PTK2
GO:BP	cellular ion homeostasis	GO:0006873	0.00573074	2.24179	661	351	29	21029	CCR2,TASL,MT1F,CXCR4,MT1G,P2RY2,BCL2,P2RY8,TTC7A,CXCR2,TCIRG1,PTK2B,PTPN6,CHD7,SLC4A7,CD55,BNIP3,NEDD4L,ITGAV,APP,SLC9A7,PLCG1,UBASH3B,CKB,MCUB,SV2A,ITPR2,PRNP,LRP6
GO:BP	regulation of immune response	GO:0050776	0.00581836	2.2352	888	351	35	21029	FGL2,CCR2,TASL,CTSG,LAPTM5,HCK,LILRB4,ANXA1,HCST,SYK,LGR4,TLR2,PRKCD,PYCARD,LPXN,UNC93B1,ITGB2,BCL2,C3,PTPRJ,ADCY7,PIK3AP1,PTPN6,VAV3,CD55,KIT,PRKCQ,IL18RAP,PLCG1,CD200,IFI16,CD96,PRNP,PTK2,COCH
GO:BP	response to stress	GO:0006950	0.0059149	2.22805	3780	351	98	21029	LYZ,IRF8,ITGAL,FGL2,CCR2,KYNU,LY86,TFEC,TASL,TRIM22,CTSG,SLFN11,MT1F,LAPTM5,NOTCH2,HCK,CPEB2,GAS6,LILRB4,ANXA1,VIM,CXCR4,FOS,SYK,IL6R,LGR4,TLR2,CASP1,PRKCD,IL1RAP,TEX15,PLAC8,MT1G,RNASE2,PYCARD,FLNA,RPS6KA1,AIF1,IL17RA,UNC93B1,ITGB2,BCL2,FAF2,IGF2BP1,RRM2B,C3,RASSF2,CXCR2,PLD4,TCIRG1,PTK2B,ADCY7,TNFRSF10B,ANKFN1,ATRN,PIK3AP1,PTPN6,VAV3,MAGI3,ALS2,DNAJA2,DCBLD2,CD55,KIT,BNIP3,IFITM3,TM7SF3,MOV10,N…
GO:BP	negative regulation of cell death	GO:0060548	0.00647271	2.18891	971	351	37	21029	LAPTM5,NOTCH2,HCK,GAS6,ANXA1,PRKCD,PLAC8,FLNA,RPS6KA1,AIF1,BCL2,EVI2B,RRM2B,MICAL1,PTK2B,KIT,BNIP3,TM7SF3,PRKCQ,SLC25A4,SPRY2,DAB2,ITGA6,ITGAV,EIF2AK2,CD200,RNF157,MPO,DAPK1,SYCP2,RTKN2,PRNP,PTK2,HGF,CD34,CLEC5A,LRP6
GO:BP	myeloid cell differentiation	GO:0030099	0.00703228	2.1529	391	351	21	21029	IRF8,MEIS1,NOTCH2,LILRB4,FOS,TLR2,HOXA9,MT1G,EVI2B,RASSF2,TCIRG1,PTK2B,GPC3,PTPN6,KIT,APP,PRXL2A,UBASH3B,IFI16,CLEC5A,RHEX
GO:BP	regulation of protein metabolic process	GO:0051246	0.00721354	2.14185	2472	351	71	21029	FLT3,SERPINB8,ENPP2,FRY,LAPTM5,CPEB2,PIWIL4,GAS6,LILRB4,VIM,CCNA1,SYK,IL6R,NDFIP2,CASP1,PRKCD,CHFR,PYCARD,FLNA,RPS6KA1,AIF1,SERPINI2,CCNYL1,ITGB2,GSAP,BCL2,IGF2BP1,MICAL1,C3,RASSF2,PTPRJ,ACSL1,RASSF5,PTK2B,GPC3,TNFRSF10B,MKNK1,PTPN6,HHEX,ALS2,BMI1,KIT,PIK3R3,SOAT1,MOV10,TIMP2,CDK2AP1,DOCK7,PXYLP1,SPRY2,PLCB1,ENC1,NEDD4L,DAB2,ITGAV,DNAJC1,APP,EIF2AK2,UBASH3B,CNKSR3,SERPINB6,CTDSPL,DAPK1,IFI16,TET1…
GO:BP	Fc receptor signaling pathway	GO:0038093	0.0102973	1.98728	75	351	9	21029	HCK,SYK,PRKCD,PTPRJ,VAV3,KIT,PRKCQ,PLCG1,PTK2
GO:BP	regulation of signaling	GO:0023051	0.0106586	1.9723	3327	351	88	21029	FLT3,CCR2,LY86,TASL,LGALS1,TRIM22,PTPN12,LAPTM5,NOTCH2,KDM5D,GAS6,SRGN,LILRB4,ANXA1,HCST,CXCR4,SYK,IL6R,LGR4,TLR2,NDFIP2,CASP1,PRKCD,TRIM16,ACSL5,PYCARD,FLNA,LPXN,CCNYL1,TLE4,ABR,BCL2,P2RY8,AAK1,GRB10,RRM2B,C3,RASSF2,PTPRJ,TCIRG1,PTK2B,GPC3,PREX1,TNFRSF10B,ARHGAP45,PIK3AP1,PTPN6,VAV3,MAGI3,HHEX,ALS2,CHD7,SIPA1L1,CD55,KIT,SEPT5,TM7SF3,NET1,PRKCQ,SPRY2,NMT2,PLCB1,CASK,ARHGAP12,DAB2,ITGA6,ITGAV,APP,…
GO:BP	cell development	GO:0048468	0.0107854	1.96716	2079	351	62	21029	HORMAD1,MEIS1,DOCK10,SATB2,S100A10,UNC5C,FRY,PBX3,NOTCH2,DOCK5,CSMD3,VIM,CXCR4,DPYSL2,TLR2,EMB,FLNA,LPXN,IRX3,BCL2,EPB41L3,EVI2B,IGF2BP1,C3,PARVG,PTK2B,PREX1,RFLNB,ATRN,PTPN6,ALS2,CHD7,MBOAT1,SIPA1L1,SLC4A7,KIT,MYO18B,MOV10,DOCK7,PRKCQ,TOX,PTPRF,PLCB1,ENC1,NEDD4L,DAB2,DLL3,ITGA6,ITGAV,APP,PLS1,JAM3,RNF157,HDGFRP3,RYK,NCKAP1,TRIO,PTK2,ARID5B,HGF,CLEC5A,RHEX
GO:BP	regulation of cell motility	GO:2000145	0.0108142	1.96601	953	351	36	21029	ENPP2,CCR2,DOCK10,UNC5C,DOCK5,GAS6,ANXA1,CXCR4,IL6R,PYCARD,FLNA,AIF1,BCL2,PTPRJ,PTK2B,KIT,PIK3R3,DOCK7,SPRY2,STAT5A,PLCB1,DAB2,ITGA6,DACH1,SPARC,ITGAV,APP,JAM3,GAB1,PLCG1,CD200,IGSF10,ATP8A1,GCNT2,PTK2,HGF
GO:BP	Fc-gamma receptor signaling pathway involved in phagocytosis	GO:0038096	0.0108588	1.96422	27	351	6	21029	HCK,SYK,PRKCD,PTPRJ,VAV3,PTK2
GO:BP	immune response-regulating cell surface receptor signaling pathway involved in phagocytosis	GO:0002433	0.0108588	1.96422	27	351	6	21029	HCK,SYK,PRKCD,PTPRJ,VAV3,PTK2
GO:BP	regulation of hemopoiesis	GO:1903706	0.0110169	1.95794	370	351	20	21029	FGL2,MEIS1,CCR2,NOTCH2,GAS6,LILRB4,ANXA1,FOS,SYK,HOXA9,EVI2B,RASSF2,PTK2B,PTPN6,TOX,ATP11C,PRXL2A,UBASH3B,ZEB1,RHEX
GO:BP	regulation of locomotion	GO:0040012	0.0118343	1.92686	997	351	37	21029	ENPP2,CCR2,DOCK10,UNC5C,DOCK5,GAS6,ANXA1,CXCR4,IL6R,PYCARD,FLNA,AIF1,BCL2,PTPRJ,PTK2B,KIT,PIK3R3,DOCK7,SPRY2,STAT5A,PLCB1,DAB2,ITGA6,DACH1,SPARC,ITGAV,APP,JAM3,GAB1,PLCG1,CD200,IGSF10,ATP8A1,GCNT2,RYK,PTK2,HGF
GO:BP	vasculature development	GO:0001944	0.0119551	1.92245	724	351	30	21029	MEIS1,ENPP2,CCR2,NOTCH2,ANXA1,CXCR4,SYK,IL6R,FLNA,C3,PTK2B,GPC3,VAV3,HHEX,CHD7,KIT,PIK3R3,MYO18B,SPRY2,SPARC,ITGAV,JAM3,GAB1,PLCG1,NDST1,DDAH1,PTK2,HGF,ANPEP,CD34
GO:BP	biological process involved in interspecies interaction between organisms	GO:0044419	0.0120559	1.9188	1634	351	52	21029	LYZ,IRF8,FGL2,KYNU,LY86,TASL,LGALS1,TRIM22,CTSG,SLFN11,NOTCH2,HCK,GAS6,ANXA1,VIM,CXCR4,FOS,SYK,IL6R,LGR4,TLR2,CASP1,PRKCD,IL1RAP,PLAC8,RNASE2,PYCARD,AIF1,IL17RA,UNC93B1,BCL2,C3,PLD4,PTK2B,GPC3,PTPN6,CHD7,CD55,BNIP3,IFITM3,MOV10,IL18RAP,ITGAV,EIF2AK2,MPO,DAPK1,IFI16,CD96,PTK2,ANPEP,COCH,CLEC5A
GO:BP	regulation of nitrogen compound metabolic process	GO:0051171	0.0128532	1.89099	5529	351	130	21029	IRF8,BEX1,FLT3,SERPINB8,MEIS1,ENPP2,SATB2,TFEC,FRY,TRIM22,AHNAK,PBX3,LAPTM5,NOTCH2,HCK,CPEB2,PIWIL4,AFF3,GAS6,LILRB4,VIM,CCNA1,FOS,SYK,IL6R,LGR4,TLR2,NDFIP2,CASP1,PRKCD,IL1RAP,TEX15,TRIM16,CHFR,HOXA9,PLAC8,ZNF93,PYCARD,FLNA,RPS6KA1,AIF1,MEF2D,LPXN,SERPINI2,CCNYL1,IRX3,ITGB2,TLE4,GSAP,BCL2,IGF2BP1,MICAL1,C3,RASSF2,PTPRJ,ACSL1,RASSF5,PTK2B,GPC3,TNFRSF10B,MKNK1,PTPN6,ZNF117,HHEX,ALS2,BMI1,CHD7,KIT,P…
GO:BP	neurogenesis	GO:0022008	0.0131456	1.88122	1639	351	52	21029	MEIS1,CCR2,DOCK10,SATB2,UNC5C,FRY,PBX3,NOTCH2,GAS6,CSMD3,ANXA1,VIM,CXCR4,DPYSL2,TLR2,EMB,FLNA,IRX3,BCL2,EPB41L3,IGF2BP1,C3,PTK2B,ALS2,CHD7,MBOAT1,SIPA1L1,SLC4A7,KIT,BNIP3,MOV10,DOCK7,PRKCQ,TOX,PTPRF,ENC1,NEDD4L,DAB2,DLL3,ITGA6,APP,PLS1,RNF157,IGSF10,ZEB1,HDGFRP3,RYK,NCKAP1,TRIO,PTK2,HGF,LRP6
GO:BP	regulation of primary metabolic process	GO:0080090	0.0131709	1.88039	5694	351	133	21029	IRF8,BEX1,FLT3,SERPINB8,MEIS1,ENPP2,SATB2,TFEC,FRY,TRIM22,AHNAK,PBX3,LAPTM5,NOTCH2,HCK,CPEB2,PIWIL4,AFF3,GAS6,LILRB4,ANXA1,VIM,CCNA1,FOS,SYK,IL6R,LGR4,TLR2,NDFIP2,CASP1,PRKCD,IL1RAP,TEX15,TRIM16,CHFR,HOXA9,PLAC8,ZNF93,PYCARD,FLNA,RPS6KA1,AIF1,MEF2D,LPXN,SERPINI2,CCNYL1,IRX3,ITGB2,TLE4,GSAP,BCL2,IGF2BP1,GRB10,MICAL1,C3,RASSF2,PTPRJ,ACSL1,RASSF5,PTK2B,GPC3,TNFRSF10B,MKNK1,PTPN6,ZNF117,VAV3,HHEX,ALS…
GO:BP	regulation of intracellular signal transduction	GO:1902531	0.0142102	1.8474	1688	351	53	21029	FLT3,LGALS1,TRIM22,LAPTM5,NOTCH2,GAS6,LILRB4,HCST,SYK,IL6R,TLR2,NDFIP2,CASP1,PRKCD,PYCARD,FLNA,ABR,BCL2,P2RY8,RRM2B,RASSF2,PTPRJ,PTK2B,PREX1,TNFRSF10B,ARHGAP45,PIK3AP1,PTPN6,VAV3,MAGI3,ALS2,SIPA1L1,KIT,NET1,SPRY2,PLCB1,ARHGAP12,DAB2,ITGAV,APP,EIF2AK2,CNKSR3,RNF157,NDST1,ARHGEF12,GCNT2,ARHGAP21,RYK,TRIO,RTKN2,PRNP,PTK2,HGF
GO:BP	blood vessel development	GO:0001568	0.0143168	1.84415	693	351	29	21029	MEIS1,ENPP2,CCR2,NOTCH2,ANXA1,CXCR4,SYK,IL6R,FLNA,C3,PTK2B,GPC3,VAV3,HHEX,CHD7,PIK3R3,MYO18B,SPRY2,SPARC,ITGAV,JAM3,GAB1,PLCG1,NDST1,DDAH1,PTK2,HGF,ANPEP,CD34
GO:BP	mononuclear cell migration	GO:0071674	0.0144923	1.83886	197	351	14	21029	ITGAL,CCR2,GAS6,ANXA1,CXCR4,IL6R,PYCARD,AIF1,CXCR2,PTK2B,PLCB1,APP,CD200,PTK2
GO:BP	regulation of anatomical structure morphogenesis	GO:0022603	0.0146059	1.83547	926	351	35	21029	ENPP2,CCR2,S100A10,DOCK5,HCK,ANXA1,CXCR4,LGR4,FLNA,ITGB2,EPB41L3,C3,PTK2B,GPC3,PREX1,HHEX,SIPA1L1,KIT,BNIP3,MOV10,SPRY2,NEDD4L,DAB2,SPARC,GAB1,PLCG1,RNF157,RYK,DDAH1,FAM171A1,PTK2,HGF,CD34,COCH,RHOBTB3
GO:BP	nervous system development	GO:0007399	0.0148228	1.82907	2428	351	69	21029	BEX1,MEIS1,CCR2,DOCK10,SATB2,UNC5C,FRY,PBX3,TIFAB,NOTCH2,CAPG,ADD2,GAS6,CSMD3,ANXA1,VIM,CXCR4,FOS,DPYSL2,TLR2,IL1RAP,EMB,FLNA,AIF1,MEF2D,IRX3,BCL2,EPB41L3,IGF2BP1,C3,TCIRG1,PTK2B,ATRN,ALS2,CHD7,MBOAT1,SIPA1L1,SLC4A7,KIT,SBF2,BNIP3,MOV10,DOCK7,PRKCQ,TOX,PTPRF,PLCB1,ENC1,NEDD4L,DAB2,DLL3,ITGA6,APP,PLS1,JAM3,PGAP1,CKB,RNF157,IGSF10,NDST1,ZEB1,HDGFRP3,RYK,NCKAP1,TRIO,PTK2,HGF,IGF2BP3,LRP6
GO:BP	cell-cell adhesion	GO:0098609	0.0151979	1.81822	888	351	34	21029	ITGAL,FGL2,SERPINB8,CCR2,LGALS1,CTSG,LAPTM5,ADD2,LILRB4,ANXA1,SYK,PRKCD,IL1RAP,PYCARD,EMB,FLNA,AIF1,ITGB2,BCL2,MILR1,PTPN6,CD55,KIT,PRKCQ,PTPRF,ITGAV,JAM3,UBASH3B,CD200,GCNT2,PRNP,PTK2,CD34,LRP6
GO:BP	cell-matrix adhesion	GO:0007160	0.0155875	1.80722	226	351	15	21029	ITGAL,S100A10,WHAMM,UTRN,ITGB2,BCL2,PARVG,PTPRJ,PTK2B,CASK,ITGAV,JAM3,CD96,PTK2,CD34
GO:BP	leukocyte activation involved in immune response	GO:0002366	0.0159443	1.79739	285	351	17	21029	IRF8,ITGAL,FGL2,CCR2,DOCK10,LGALS1,NOTCH2,ANXA1,SYK,IL6R,LCP1,PYCARD,ITGB2,MILR1,PTK2B,PTPN6,KIT
GO:BP	angiogenesis	GO:0001525	0.0159924	1.79609	515	351	24	21029	MEIS1,ENPP2,CCR2,NOTCH2,ANXA1,CXCR4,SYK,FLNA,C3,PTK2B,VAV3,HHEX,PIK3R3,SPRY2,SPARC,ITGAV,JAM3,GAB1,PLCG1,DDAH1,PTK2,HGF,ANPEP,CD34
GO:BP	generation of neurons	GO:0048699	0.0162785	1.78838	1519	351	49	21029	MEIS1,DOCK10,SATB2,UNC5C,FRY,PBX3,NOTCH2,GAS6,CSMD3,VIM,CXCR4,DPYSL2,TLR2,EMB,FLNA,IRX3,BCL2,EPB41L3,IGF2BP1,C3,PTK2B,ALS2,CHD7,MBOAT1,SIPA1L1,SLC4A7,KIT,MOV10,DOCK7,PRKCQ,TOX,PTPRF,ENC1,NEDD4L,DAB2,DLL3,ITGA6,APP,PLS1,RNF157,IGSF10,ZEB1,HDGFRP3,RYK,NCKAP1,TRIO,PTK2,HGF,LRP6
GO:BP	cell projection organization	GO:0030030	0.0168667	1.77297	1521	351	49	21029	ENPP2,DOCK10,UNC5C,FRY,NOTCH2,CAPG,CSMD3,VIM,WHAMM,CXCR4,DPYSL2,PRKCD,TTC39C,EMB,FLNA,AIF1,BCL2,EPB41L3,IGF2BP1,PARVG,TCIRG1,PTK2B,VAV3,ALS2,MBOAT1,SIPA1L1,KIT,MOV10,DOCK7,PRKCQ,TOX,SPRY2,PTPRF,ENC1,NEDD4L,DAB2,ITGA6,APP,E2F5,PLS1,RNF157,HDGFRP3,RYK,NCKAP1,TRIO,PRNP,PTK2,HGF,FNBP1L
GO:BP	regulation of GTPase activity	GO:0043087	0.0179511	1.74591	350	351	19	21029	DOCK10,S100A10,CPEB2,PYCARD,ABR,PTK2B,PREX1,ARHGAP45,VAV3,ALS2,SIPA1L1,SBF2,NET1,DOCK7,SPRY2,USP6NL,ARHGAP12,ITGA6,PTK2
GO:BP	granulocyte activation	GO:0036230	0.0182377	1.73903	44	351	7	21029	CCR2,SYK,PRKCD,ITGB2,CXCR2,PREX1,IL18RAP
GO:BP	regulation of signal transduction	GO:0009966	0.0189995	1.72126	2929	351	79	21029	FLT3,CCR2,LY86,TASL,LGALS1,TRIM22,PTPN12,LAPTM5,NOTCH2,KDM5D,GAS6,LILRB4,HCST,CXCR4,SYK,IL6R,LGR4,TLR2,NDFIP2,CASP1,PRKCD,TRIM16,ACSL5,PYCARD,FLNA,LPXN,CCNYL1,TLE4,ABR,BCL2,P2RY8,AAK1,GRB10,RRM2B,C3,RASSF2,PTPRJ,PTK2B,GPC3,PREX1,TNFRSF10B,ARHGAP45,PIK3AP1,PTPN6,VAV3,MAGI3,HHEX,ALS2,SIPA1L1,CD55,KIT,NET1,PRKCQ,SPRY2,NMT2,PLCB1,ARHGAP12,DAB2,ITGA6,ITGAV,APP,EIF2AK2,UBASH3B,CNKSR3,RNF157,NDST1,ARHGE…
GO:BP	organonitrogen compound metabolic process	GO:1901564	0.0193477	1.71337	6338	351	144	21029	SLC44A1,FGL2,RPS4Y1,FLT3,SERPINB8,ENPP2,KYNU,FRY,DPYD,TRIM22,CTSG,UTY,PTPN12,LAPTM5,CPM,HCK,CPEB2,PIWIL4,EIF1AY,KDM5D,GAS6,SRGN,HAL,LILRB4,LCMT2,ANXA1,HCST,VIM,CCNA1,SYK,IL6R,ACSM3,TLR2,NDFIP2,CASP1,PRKCD,TRIM16,CHFR,GLCE,ACSL5,PYCARD,FLNA,RPS6KA1,AIF1,SERPINI2,IL17RA,CCNYL1,CPQ,ITGB2,GSAP,NAGA,ABR,BCL2,FAF2,AAK1,IGF2BP1,MICAL1,C3,RASSF2,PTPRJ,ACSL1,RASSF5,TCIRG1,PTK2B,GPC3,ADCY7,NUDT7,TNFRSF10B,…
GO:BP	response to other organism	GO:0051707	0.020439	1.68954	1488	351	48	21029	LYZ,IRF8,FGL2,KYNU,LY86,TASL,TRIM22,CTSG,SLFN11,NOTCH2,HCK,ANXA1,VIM,CXCR4,FOS,SYK,IL6R,LGR4,TLR2,CASP1,PRKCD,IL1RAP,PLAC8,RNASE2,PYCARD,AIF1,IL17RA,UNC93B1,BCL2,C3,PLD4,PTK2B,GPC3,PTPN6,CHD7,CD55,BNIP3,IFITM3,MOV10,IL18RAP,EIF2AK2,MPO,DAPK1,IFI16,CD96,PTK2,COCH,CLEC5A
GO:BP	regulation of multicellular organismal development	GO:2000026	0.020555	1.68708	1315	351	44	21029	FGL2,MEIS1,ENPP2,CCR2,NOTCH2,GAS6,SRGN,LILRB4,ANXA1,CXCR4,FOS,SYK,TLR2,IL1RAP,TRIM16,HOXA9,EVI2B,C3,RASSF2,PTK2B,RFLNB,PTPN6,HHEX,CHD7,KIT,DOCK7,TOX,SPRY2,PLCB1,DLL3,MBOAT2,SPARC,ATP11C,PRXL2A,GAB1,PLCG1,UBASH3B,ZEB1,RYK,DDAH1,FBN2,HGF,CD34,RHEX
GO:BP	ion homeostasis	GO:0050801	0.0205937	1.68626	783	351	31	21029	CCR2,TASL,MT1F,CXCR4,MT1G,P2RY2,BCL2,P2RY8,TTC7A,CXCR2,TCIRG1,PTK2B,PTPN6,CHD7,SLC4A7,CD55,BNIP3,NEDD4L,ITGAV,APP,SLC9A7,PLCG1,UBASH3B,CKB,MLLT11,MCUB,SV2A,ITPR2,PRNP,TMTC2,LRP6
GO:BP	negative regulation of protein metabolic process	GO:0051248	0.0206219	1.68567	1022	351	37	21029	SERPINB8,FRY,CPEB2,GAS6,LILRB4,PRKCD,PYCARD,FLNA,RPS6KA1,SERPINI2,IGF2BP1,MICAL1,C3,RASSF2,PTPRJ,GPC3,PTPN6,HHEX,MOV10,TIMP2,SPRY2,ENC1,ITGAV,DNAJC1,APP,EIF2AK2,UBASH3B,CNKSR3,SERPINB6,CTDSPL,DAPK1,IFI16,LAPTM4B,PRNP,HGF,IGF2BP3,LRP6
GO:BP	hematopoietic stem cell migration	GO:0035701	0.0214249	1.66908	9	351	4	21029	CCR2,GAS6,KIT,JAM3
GO:BP	response to external biotic stimulus	GO:0043207	0.0215549	1.66645	1491	351	48	21029	LYZ,IRF8,FGL2,KYNU,LY86,TASL,TRIM22,CTSG,SLFN11,NOTCH2,HCK,ANXA1,VIM,CXCR4,FOS,SYK,IL6R,LGR4,TLR2,CASP1,PRKCD,IL1RAP,PLAC8,RNASE2,PYCARD,AIF1,IL17RA,UNC93B1,BCL2,C3,PLD4,PTK2B,GPC3,PTPN6,CHD7,CD55,BNIP3,IFITM3,MOV10,IL18RAP,EIF2AK2,MPO,DAPK1,IFI16,CD96,PTK2,COCH,CLEC5A
GO:BP	regulation of transmembrane transport	GO:0034762	0.0221831	1.65398	561	351	25	21029	CCR2,AHNAK,KCNN2,UTRN,ACSL5,FLNA,BCL2,CLTCL1,GRB10,C3,ACSL1,TCIRG1,PTK2B,GPC3,PTPN6,CHD7,NEDD4L,APP,PLCG1,UBASH3B,CNKSR3,TSPAN13,DAPK1,KCNQ5,PRNP
GO:BP	regulation of interleukin-2 production	GO:0032663	0.0230578	1.63718	63	351	8	21029	CCR2,LAPTM5,LILRB4,ANXA1,PRKCQ,PRNP,CD34,SPTBN1
GO:BP	interleukin-2 production	GO:0032623	0.0230578	1.63718	63	351	8	21029	CCR2,LAPTM5,LILRB4,ANXA1,PRKCQ,PRNP,CD34,SPTBN1
GO:BP	leukocyte proliferation	GO:0070661	0.0237681	1.62401	325	351	18	21029	FLT3,CCR2,LILRB4,ANXA1,SYK,PRKCD,PYCARD,AIF1,BCL2,TCIRG1,PTPN6,VAV3,HHEX,CD55,KIT,PRKCQ,PRNP,PTK2
GO:BP	Fc-gamma receptor signaling pathway	GO:0038094	0.0255305	1.59294	31	351	6	21029	HCK,SYK,PRKCD,PTPRJ,VAV3,PTK2
GO:BP	neuron projection development	GO:0031175	0.0270489	1.56785	953	351	35	21029	DOCK10,UNC5C,FRY,NOTCH2,CSMD3,VIM,CXCR4,DPYSL2,EMB,FLNA,BCL2,EPB41L3,IGF2BP1,PTK2B,ALS2,MBOAT1,SIPA1L1,MOV10,DOCK7,PRKCQ,TOX,PTPRF,ENC1,NEDD4L,DAB2,ITGA6,APP,PLS1,RNF157,HDGFRP3,RYK,NCKAP1,TRIO,PTK2,HGF
GO:BP	homeostatic process	GO:0042592	0.0278765	1.55476	1774	351	54	21029	LYZ,FLT3,CCR2,DOCK10,TASL,MT1F,PIWIL4,GAS6,ANXA1,CXCR4,SYK,LGR4,ACSM3,PLAC8,MT1G,P2RY2,IRX3,BCL2,P2RY8,GRB10,TTC7A,RASSF2,CXCR2,ACSL1,TCIRG1,PTK2B,PTPN6,CHD7,SLC4A7,CD55,KIT,SOAT1,BNIP3,APBB2,DOCK7,NEDD4L,ITGAV,APP,SLC9A7,JAM3,PLCG1,UBASH3B,CKB,MLLT11,CYTL1,MCUB,GCNT2,SV2A,ITPR2,PRNP,TMTC2,CD34,LRP6,RHEX
GO:BP	negative regulation of catalytic activity	GO:0043086	0.0295334	1.52969	682	351	28	21029	SERPINB8,CCR2,FRY,CPEB2,GAS6,LILRB4,ANXA1,PRKCD,PYCARD,RPS6KA1,SERPINI2,FAF2,MICAL1,C3,PTPRJ,GPC3,PTPN6,HHEX,TIMP2,SPRY2,APP,UBASH3B,SERPINB6,SORT1,IFI16,PRNP,HGF,LRP6
GO:BP	negative regulation of cellular protein metabolic process	GO:0032269	0.0295595	1.5293	957	351	35	21029	SERPINB8,FRY,CPEB2,GAS6,LILRB4,PRKCD,PYCARD,RPS6KA1,SERPINI2,IGF2BP1,MICAL1,C3,RASSF2,PTPRJ,GPC3,PTPN6,HHEX,MOV10,TIMP2,SPRY2,ENC1,DNAJC1,APP,EIF2AK2,UBASH3B,CNKSR3,SERPINB6,CTDSPL,DAPK1,IFI16,LAPTM4B,PRNP,HGF,IGF2BP3,LRP6
GO:BP	blood vessel morphogenesis	GO:0048514	0.0302108	1.51984	608	351	26	21029	MEIS1,ENPP2,CCR2,NOTCH2,ANXA1,CXCR4,SYK,FLNA,C3,PTK2B,VAV3,HHEX,CHD7,PIK3R3,MYO18B,SPRY2,SPARC,ITGAV,JAM3,GAB1,PLCG1,DDAH1,PTK2,HGF,ANPEP,CD34
GO:BP	T cell activation	GO:0042110	0.0306973	1.5129	500	351	23	21029	ITGAL,FGL2,CCR2,LGALS1,LAPTM5,LILRB4,ANXA1,SYK,IL6R,LCP1,PYCARD,AIF1,BCL2,TCIRG1,PREX1,PTPN6,CHD7,CD55,KIT,PRKCQ,TOX,ZEB1,PRNP
GO:BP	cellular cation homeostasis	GO:0030003	0.0308926	1.51015	646	351	27	21029	CCR2,TASL,MT1F,CXCR4,MT1G,BCL2,P2RY8,TTC7A,CXCR2,TCIRG1,PTK2B,PTPN6,CHD7,SLC4A7,CD55,BNIP3,NEDD4L,ITGAV,APP,SLC9A7,PLCG1,UBASH3B,MCUB,SV2A,ITPR2,PRNP,LRP6
GO:BP	myeloid leukocyte differentiation	GO:0002573	0.0317287	1.49855	211	351	14	21029	NOTCH2,LILRB4,FOS,TLR2,MT1G,EVI2B,RASSF2,TCIRG1,GPC3,KIT,APP,PRXL2A,UBASH3B,IFI16
GO:BP	actin cytoskeleton reorganization	GO:0031532	0.0319718	1.49523	108	351	10	21029	NOTCH2,HCK,ANXA1,WHAMM,FLNA,PARVG,PTK2B,SIPA1L1,KIT,GAB1
GO:BP	regulation of cell population proliferation	GO:0042127	0.0323975	1.48949	1648	351	51	21029	FLT3,MEIS1,CCR2,NOTCH2,HCK,GAS6,LILRB4,ANXA1,SYK,IL6R,TLR2,PLAC8,PYCARD,AIF1,MEF2D,BCL2,PTPRJ,CXCR2,RASSF5,TCIRG1,PTK2B,GPC3,PTPN6,VAV3,HHEX,DNAJA2,BMI1,CD55,KIT,PRKCQ,TOX,SPRY2,STAT5A,CASK,DAB2,DACH1,SPARC,ITGAV,APP,EIF2AK2,PLCG1,CD200,ZEB1,GCNT2,DDAH1,TET1,RTKN2,PRNP,PTK2,TES,LRP6
GO:BP	transmembrane receptor protein tyrosine kinase signaling pathway	GO:0007169	0.03682	1.43392	615	351	26	21029	FLT3,PTPN12,HCK,SYK,PRKCD,GRB10,RASSF2,PTPRJ,PTK2B,HHEX,SIPA1L1,KIT,PIK3R3,PRKCQ,SPRY2,STAT5A,PLCB1,GAB1,PLCG1,UBASH3B,NDST1,RYK,SORT1,PTK2,ARID5B,HGF
GO:BP	negative regulation of antigen receptor-mediated signaling pathway	GO:0050858	0.0373392	1.42783	33	351	6	21029	LAPTM5,LILRB4,LPXN,PTPRJ,PTPN6,PRNP
GO:BP	substrate adhesion-dependent cell spreading	GO:0034446	0.0375983	1.42483	110	351	10	21029	S100A10,DOCK5,FLNA,LPXN,PARVG,PREX1,ATRN,DAB2,ITGAV,PTK2
GO:BP	divalent inorganic cation homeostasis	GO:0072507	0.0382894	1.41692	507	351	23	21029	CCR2,MT1F,CXCR4,MT1G,BCL2,P2RY8,CXCR2,TCIRG1,PTK2B,PTPN6,CHD7,CD55,BNIP3,ITGAV,APP,PLCG1,UBASH3B,MCUB,SV2A,ITPR2,PRNP,TMTC2,LRP6
GO:BP	B cell activation	GO:0042113	0.03876	1.41162	337	351	18	21029	IRF8,FLT3,DOCK10,LGALS1,LAPTM5,NOTCH2,SYK,PRKCD,BCL2,PTPRJ,TCIRG1,PTK2B,PTPN6,VAV3,HHEX,KIT,ATP11C,CMTM7
GO:BP	positive regulation of intracellular signal transduction	GO:1902533	0.0401276	1.39656	971	351	35	21029	FLT3,LGALS1,TRIM22,LAPTM5,NOTCH2,GAS6,HCST,SYK,IL6R,TLR2,NDFIP2,CASP1,PYCARD,FLNA,P2RY8,RASSF2,PTPRJ,PTK2B,TNFRSF10B,PIK3AP1,PTPN6,ALS2,KIT,NET1,SPRY2,PLCB1,ITGAV,APP,EIF2AK2,NDST1,GCNT2,RYK,RTKN2,PTK2,HGF
GO:BP	negative regulation of cytokine production	GO:0001818	0.0404607	1.39297	275	351	16	21029	LAPTM5,GAS6,SRGN,LILRB4,ANXA1,IL6R,LGR4,PYCARD,ADCY7,PTPN6,CD200,CD96,LAPTM4B,PRNP,HGF,CD34
GO:BP	regulation of phosphorylation	GO:0042325	0.0409435	1.38781	1223	351	41	21029	FLT3,ENPP2,GAS6,LILRB4,CCNA1,SYK,IL6R,PRKCD,PYCARD,AIF1,CCNYL1,ITGB2,BCL2,GRB10,MICAL1,C3,RASSF2,PTPRJ,ACSL1,PTK2B,TNFRSF10B,PTPN6,VAV3,HHEX,ALS2,KIT,PIK3R3,CDK2AP1,DOCK7,SPRY2,DAB2,ITGA6,APP,UBASH3B,CNKSR3,CTDSPL,RYK,PRNP,PTK2,HGF,LRP6
GO:BP	peptidyl-tyrosine phosphorylation	GO:0018108	0.042252	1.37415	372	351	19	21029	FLT3,ENPP2,HCK,GAS6,LILRB4,SYK,IL6R,PRKCD,ITGB2,PTPRJ,PTK2B,PTPN6,KIT,APP,EIF2AK2,RYK,PRNP,PTK2,HGF
GO:BP	integrin-mediated signaling pathway	GO:0007229	0.0440563	1.35599	112	351	10	21029	ITGAL,HCK,SYK,FLNA,ITGB2,PTK2B,VAV3,ITGA6,ITGAV,PTK2
GO:BP	Fc receptor mediated stimulatory signaling pathway	GO:0002431	0.0447073	1.34962	34	351	6	21029	HCK,SYK,PRKCD,PTPRJ,VAV3,PTK2
GO:BP	positive regulation of developmental process	GO:0051094	0.045058	1.34623	1271	351	42	21029	ENPP2,S100A10,NOTCH2,DOCK5,GAS6,LILRB4,ANXA1,CXCR4,FOS,SYK,IL6R,LGR4,TLR2,IL1RAP,TRIM16,FLNA,RPS6KA1,IRX3,BCL2,EVI2B,C3,PTK2B,PREX1,CHD7,KIT,BNIP3,TOX,PLCB1,NEDD4L,DAB2,ATP11C,PLS1,GAB1,PLCG1,RNF157,ZEB1,GCNT2,DDAH1,FBN2,HGF,CD34,RHEX
GO:BP	peptidyl-tyrosine modification	GO:0018212	0.0472184	1.32589	375	351	19	21029	FLT3,ENPP2,HCK,GAS6,LILRB4,SYK,IL6R,PRKCD,ITGB2,PTPRJ,PTK2B,PTPN6,KIT,APP,EIF2AK2,RYK,PRNP,PTK2,HGF
GO:BP	positive regulation of catalytic activity	GO:0043085	0.0479342	1.31935	1104	351	38	21029	FLT3,DOCK10,S100A10,LAPTM5,GAS6,SYK,IL6R,CASP1,PRKCD,PYCARD,CCNYL1,ITGB2,ABR,BCL2,RASSF2,ACSL1,PTK2B,PREX1,TNFRSF10B,ARHGAP45,VAV3,ALS2,BMI1,SIPA1L1,KIT,NET1,DOCK7,PRKCQ,SPRY2,USP6NL,ITGA6,APP,CD200,DAPK1,RYK,IFI16,PRNP,PTK2
GO:BP	neuron development	GO:0048666	0.0479342	1.31935	1104	351	38	21029	DOCK10,UNC5C,FRY,PBX3,NOTCH2,CSMD3,VIM,CXCR4,DPYSL2,EMB,FLNA,BCL2,EPB41L3,IGF2BP1,C3,PTK2B,ALS2,MBOAT1,SIPA1L1,SLC4A7,MOV10,DOCK7,PRKCQ,TOX,PTPRF,ENC1,NEDD4L,DAB2,ITGA6,APP,PLS1,RNF157,HDGFRP3,RYK,NCKAP1,TRIO,PTK2,HGF
GO:BP	inorganic ion homeostasis	GO:0098771	0.0489417	1.31032	740	351	29	21029	CCR2,TASL,MT1F,CXCR4,MT1G,BCL2,P2RY8,TTC7A,CXCR2,TCIRG1,PTK2B,PTPN6,CHD7,SLC4A7,CD55,BNIP3,NEDD4L,ITGAV,APP,SLC9A7,PLCG1,UBASH3B,CKB,MCUB,SV2A,ITPR2,PRNP,TMTC2,LRP6
GO:BP	positive regulation of signal transduction	GO:0009967	0.0494956	1.30543	1495	351	47	21029	FLT3,LY86,TASL,LGALS1,TRIM22,LAPTM5,NOTCH2,GAS6,HCST,CXCR4,SYK,IL6R,LGR4,TLR2,NDFIP2,CASP1,PRKCD,TRIM16,PYCARD,FLNA,P2RY8,AAK1,GRB10,C3,RASSF2,PTPRJ,PTK2B,GPC3,TNFRSF10B,PIK3AP1,PTPN6,HHEX,ALS2,KIT,NET1,SPRY2,PLCB1,DAB2,ITGAV,APP,EIF2AK2,NDST1,GCNT2,RYK,RTKN2,PTK2,HGF
KEGG	Proteoglycans in cancer	KEGG:05205	0.0123047	1.90993	205	173	14	8014	TLR2,MIR21,FLNA,GPC3,PTPN6,VAV3,PIK3R3,ITGAV,GAB1,PLCG1,ARHGEF12,ITPR2,PTK2,HGF
KEGG	Pathways in cancer	KEGG:05200	0.0149452	1.8255	529	173	25	8014	FLT3,NOTCH2,CCNA1,CXCR4,FOS,IL6R,BCL2,CSF2RA,RASSF5,ADCY7,KIT,PIK3R3,STAT5A,PLCB1,DLL3,ITGA6,ITGAV,PLCG1,ARHGEF12,DAPK1,IL2RG,RUNX1T1,PTK2,HGF,LRP6
KEGG	Leukocyte transendothelial migration	KEGG:04670	0.0155114	1.80935	114	173	10	8014	ITGAL,CXCR4,ITGB2,RASSF5,PTK2B,VAV3,PIK3R3,JAM3,PLCG1,PTK2
KEGG	Chemokine signaling pathway	KEGG:04062	0.0210831	1.67607	190	173	13	8014	CCR2,HCK,CXCR4,PRKCD,CXCR2,PTK2B,ADCY7,PREX1,VAV3,PIK3R3,PLCB1,PLCG1,PTK2
KEGG	Transcriptional misregulation in cancer	KEGG:05202	0.0222034	1.65358	191	173	13	8014	FLT3,MEIS1,PBX3,CCNA1,HOXA9,HHEX,BMI1,MYCN,MPO,ZEB1,RUNX1T1,PTK2,ERG
KEGG	Inflammatory mediator regulation of TRP channels	KEGG:04750	0.0233494	1.63173	98	173	9	8014	PRKCD,IL1RAP,P2RY2,ADCY7,PIK3R3,PRKCQ,PLCB1,PLCG1,ITPR2
KEGG	Natural killer cell mediated cytotoxicity	KEGG:04650	0.0289367	1.53855	123	173	10	8014	ITGAL,HCST,SYK,ITGB2,PTK2B,TNFRSF10B,PTPN6,VAV3,PIK3R3,PLCG1
REAC	Immune System	REAC:R-HSA-168256	2.15382e-07	6.66679	2041	226	82	10760	LYZ,IRF8,ITGAL,FGL2,FLT3,CCR2,ATP8B4,LY86,TRIM22,CTSG,PTPN12,HCK,MS4A3,LILRB4,CLEC2D,ANXA1,HCST,VIM,FOS,SYK,IL6R,LCP1,TLR2,CASP1,PRKCD,GLIPR1,PLAC8,RNASE2,CLEC12A,PYCARD,FLNA,RPS6KA1,IL17RA,UNC93B1,ITGB2,BCL2,FAF2,GRB10,C3,GCA,AP1S2,PTPRJ,CXCR2,XAF1,PLD4,CSF2RA,TCIRG1,PTK2B,ARHGAP45,PIK3AP1,PTPN6,VAV3,CD55,LTA4H,PIK3R3,SPTAN1,FBXO21,IFITM3,TIMP2,PRKCQ,IL18RAP,STAT5A,NEDD4L,PGM1,ITGAV,APP,EIF2AK2,…
REAC	Neutrophil degranulation	REAC:R-HSA-6798695	5.15955e-07	6.28739	476	226	33	10760	LYZ,ITGAL,FGL2,ATP8B4,CTSG,MS4A3,TLR2,PRKCD,GLIPR1,PLAC8,RNASE2,CLEC12A,PYCARD,ITGB2,FAF2,C3,GCA,PTPRJ,CXCR2,TCIRG1,ARHGAP45,PTPN6,CD55,LTA4H,SPTAN1,TIMP2,PGM1,ITGAV,SERPINB6,MPO,ATP8A1,ANPEP,CLEC5A
REAC	Innate Immune System	REAC:R-HSA-168249	1.21464e-05	4.91555	1093	226	51	10760	LYZ,ITGAL,FGL2,CCR2,ATP8B4,LY86,CTSG,HCK,MS4A3,FOS,SYK,TLR2,CASP1,PRKCD,GLIPR1,PLAC8,RNASE2,CLEC12A,PYCARD,RPS6KA1,UNC93B1,ITGB2,BCL2,FAF2,C3,GCA,PTPRJ,CXCR2,PLD4,TCIRG1,ARHGAP45,PTPN6,VAV3,CD55,LTA4H,SPTAN1,TIMP2,PRKCQ,PGM1,ITGAV,APP,PLCG1,SERPINB6,MPO,ATP8A1,NCKAP1,IFI16,ITPR2,PTK2,ANPEP,CLEC5A
REAC	Cytokine Signaling in Immune system	REAC:R-HSA-1280215	0.000236746	3.62572	705	226	36	10760	IRF8,FLT3,CCR2,TRIM22,CTSG,PTPN12,HCK,ANXA1,VIM,FOS,SYK,IL6R,LCP1,CASP1,PRKCD,FLNA,RPS6KA1,IL17RA,ITGB2,BCL2,GRB10,PTPRJ,XAF1,CSF2RA,PTK2B,PTPN6,PIK3R3,IFITM3,IL18RAP,STAT5A,APP,EIF2AK2,PLCG1,ZEB1,IL2RG,HGF
REAC	Signaling by Receptor Tyrosine Kinases	REAC:R-HSA-9006934	0.000509524	3.29284	487	226	28	10760	FLT3,PTPN12,FOS,PRKCD,RPS6KA1,MEF2D,TNS3,GRB10,PTPRJ,TCIRG1,PTK2B,MKNK1,PTPN6,VAV3,STAM,KIT,PIK3R3,DOCK7,SPRY2,STAT5A,SPARC,ITGAV,GAB1,PLCG1,NCKAP1,ITPR2,PTK2,HGF
REAC	Signaling by Interleukins	REAC:R-HSA-449147	0.00530812	2.27506	460	226	25	10760	CCR2,CTSG,PTPN12,HCK,ANXA1,VIM,FOS,SYK,IL6R,LCP1,CASP1,RPS6KA1,IL17RA,ITGB2,BCL2,CSF2RA,PTK2B,PTPN6,PIK3R3,IL18RAP,STAT5A,APP,ZEB1,IL2RG,HGF
REAC	Signal Transduction	REAC:R-HSA-162582	0.00565877	2.24728	2514	226	81	10760	FLT3,CCR2,DOCK10,PTPN12,NOTCH2,DOCK5,ANXA1,VIM,WHAMM,CXCR4,FOS,SYK,IL6R,LGR4,PRKCD,HRH2,GPR132,P2RY2,FLNA,RPS6KA1,MEF2D,TLE4,ABR,TNS3,BCL2,FAF2,IGF2BP1,GRB10,C3,PTPRJ,CXCR2,CSF2RA,TCIRG1,PTK2B,ADCY7,PREX1,TNFRSF10B,MKNK1,ARHGAP45,PIK3AP1,PTPN6,VAV3,ALS2,STAM,BMI1,SLC4A7,CD55,KIT,PIK3R3,SPTAN1,MOV10,NET1,DOCK7,PRKCQ,TFDP2,SPRY2,STAT5A,PLCB1,NEDD4L,ARHGAP12,SPARC,ITGAV,APP,E2F5,GAB1,PLCG1,CKB,MAML3…
REAC	RHO GTPase cycle	REAC:R-HSA-9012999	0.00876072	2.05746	444	226	24	10760	DOCK10,DOCK5,VIM,WHAMM,ABR,FAF2,PREX1,ARHGAP45,VAV3,ALS2,STAM,SLC4A7,PIK3R3,SPTAN1,NET1,DOCK7,ARHGAP12,CKB,ARHGEF12,ARHGAP21,NCKAP1,TRIO,SPTBN1,FNBP1L
REAC	Hemostasis	REAC:R-HSA-109582	0.0121739	1.91457	672	226	31	10760	ITGAL,SERPINB8,DOCK10,S100A10,DOCK5,GAS6,SRGN,SYK,PRKCD,FLNA,ITGB2,MICAL1,TNFRSF10B,PTPN6,VAV3,PIK3R3,DOCK7,PRKCQ,SCCPDH,ITGA6,SPARC,ITGAV,APP,GYPC,JAM3,KIF1B,PLCG1,SERPINB6,ITPR2,PTK2,HGF
REAC	Interleukin-2 family signaling	REAC:R-HSA-451927	0.014128	1.84992	44	226	7	10760	SYK,CSF2RA,PTK2B,PTPN6,PIK3R3,STAT5A,IL2RG
REAC	Interleukin-3, Interleukin-5 and GM-CSF signaling	REAC:R-HSA-512988	0.0219794	1.65799	47	226	7	10760	HCK,SYK,CSF2RA,PTPN6,PIK3R3,STAT5A,IL2RG
REAC	Interleukin-2 signaling	REAC:R-HSA-9020558	0.035727	1.447	12	226	4	10760	SYK,PTK2B,STAT5A,IL2RG
REAC	FLT3 Signaling	REAC:R-HSA-9607240	0.0401488	1.39633	36	226	6	10760	FLT3,HCK,SYK,GRB10,PTPRJ,STAT5A
WP	EGF/EGFR signaling pathway	WP:WP437	0.00120176	2.92018	163	188	15	7806	PTPN12,FOS,PRKCD,RPS6KA1,MEF2D,GRB10,PTK2B,VAV3,STAM,SPRY2,STAT5A,USP6NL,GAB1,PLCG1,PTK2
WP	TYROBP causal network in microglia	WP:WP3945	0.00258836	2.58698	63	188	9	7806	DPYD,CAPG,PYCARD,RPS6KA1,ITGB2,C3,TCIRG1,STAT5A,CYTL1
WP	Kit receptor signaling pathway	WP:WP304	0.0127515	1.89444	60	188	8	7806	FOS,RPS6KA1,BCL2,GRB10,PTPN6,KIT,STAT5A,PLCG1
WP	IL-3 signaling pathway	WP:WP286	0.0228932	1.64029	49	188	7	7806	HCK,FOS,SYK,BCL2,PTPN6,STAT5A,CD69
WP	Brain-derived neurotrophic factor (BDNF) signaling pathway	WP:WP2380	0.0258638	1.58731	144	188	12	7806	KCNN2,FOS,DPYSL2,PRKCD,RPS6KA1,IGF2BP1,PTK2B,VAV3,STAT5A,PTPRF,PLCG1,SORT1
WP	MFAP5-mediated ovarian cancer cell motility and invasiveness	WP:WP3301	0.029329	1.5327	13	188	4	7806	PRKCQ,ITGAV,PLCG1,PTK2
WP	Apoptosis-related network due to altered Notch3 in ovarian cancer	WP:WP2864	0.042645	1.37013	54	188	7	7806	VIM,PTK2B,TNFRSF10B,VAV3,NET1,APP,PTK2

## Sheet: GO-gprofiler.5-23-22_PC-cancer
source	term_name	term_id	adjusted_p_value	negative_log10_of_adjusted_p_value	term_size	query_size	intersection_size	effective_domain_size	intersections
GO:BP	response to external stimulus	GO:0009605	1.75012e-16	15.7569	2752	179	72	21029	KRT6A,ANXA3,SCEL,CAV1,IL18,LCN2,IFITM1,IFIT1,LAMC2,MX1,CDA,VAMP8,CLDN1,IFI6,SNAI2,PLAU,S100A14,ALDH1A3,C3,IFI44,LAMA3,TGFBR2,PPL,DFNA5,TGFB2,PLK2,HLA-A,NMI,GSTP1,IRF9,PYGL,DDX60,TNFAIP3,IFITM3,ASS1,DDX58,MET,GAS6,STAT1,OPTN,HPSE,SIK1,IFITM2,HLA-E,IFIT2,CASP4,ADORA2B,CD55,F11R,PALLD,RAC2,HLA-G,GADD45A,TSPAN6,PMAIP1,TRIM38,MMP14,ISG20,RAB32,BHLHE40,FOXO1,PTCH1,AGTR1,CDK19,APOH,RRAGD,HGF,PLA2G7,LEF1…
GO:BP	response to organic substance	GO:0010033	4.34018e-13	12.3625	3009	179	70	21029	CAV2,ANXA3,CAV1,AREG,IL18,IFITM1,IFIT1,MSN,MX1,CDA,CLDN1,SNAI2,S100A14,TGFBR2,DFNA5,TGFB2,HLA-A,NMI,GSTP1,IRF9,LAMP3,TNFAIP3,IFITM3,ASS1,DDX58,ZFP36L1,CTSB,GJB3,GAS6,STAT1,OPTN,SOCS2,GNA15,HPSE,IFITM2,HLA-E,IFIT2,HSPA2,ITGA3,CASP4,TRIM16,FERMT1,CD55,ATP2B4,LTBP2,PMAIP1,MMP14,ZDHHC7,FOXO1,NPC1,GPC1,TIPARP,PTCH1,P2RX5,CREB3L1,AKAP9,NKX3-1,SCGB2A1,ADAMTS3,AGTR1,CDK19,RAP1GAP,GABRB3,ZBTB20,RRAGD,HGF,…
GO:BP	response to stimulus	GO:0050896	4.56318e-13	12.3407	8815	179	129	21029	KRT6A,CAV2,ANXA3,SCEL,CAV1,AREG,IL18,LCN2,GPR87,IFITM1,CLIC3,IFIT1,LAMC2,IER3,MSN,MX1,CDA,CTSV,VAMP8,CLDN1,IFI6,SNAI2,PLAU,CDH3,LGALS3BP,S100A14,ALDH1A3,C3,IFI44,LAMA3,TGFBR2,PPL,DFNA5,TGFB2,PLK2,HLA-A,NMI,PDLIM1,GSTP1,IRF9,PYGL,LAMP3,DDX60,CDKN2A,TNFAIP3,IFITM3,ASS1,DDX58,ZFP36L1,ITGB4,CTSB,GJB3,MET,GAS6,STAT1,OPTN,SOCS2,GNA15,HPSE,SIK1,IFITM2,HLA-E,RGS20,IFIT2,HSPA2,ADGRG1,ITGA3,CASP4,AVPI1,TRI…
GO:BP	cellular response to organic substance	GO:0071310	1.94886e-11	10.7102	2385	179	59	21029	CAV2,CAV1,IL18,IFITM1,IFIT1,MSN,MX1,CLDN1,SNAI2,TGFBR2,DFNA5,TGFB2,HLA-A,NMI,GSTP1,IRF9,TNFAIP3,IFITM3,ASS1,DDX58,ZFP36L1,CTSB,GJB3,GAS6,STAT1,OPTN,SOCS2,GNA15,IFITM2,HLA-E,IFIT2,HSPA2,ITGA3,CASP4,FERMT1,CD55,ATP2B4,LTBP2,ZDHHC7,FOXO1,NPC1,GPC1,TIPARP,PTCH1,CREB3L1,AKAP9,NKX3-1,SCGB2A1,ADAMTS3,AGTR1,CDK19,RAP1GAP,GABRB3,ZBTB20,RRAGD,HGF,AR,LEF1,COLEC12
GO:BP	regulation of response to stimulus	GO:0048583	2.57041e-11	10.59	3841	179	77	21029	CAV2,SCEL,CAV1,AREG,IL18,IFIT1,IER3,VAMP8,CLDN1,IFI6,SNAI2,PLAU,CDH3,S100A14,C3,TGFBR2,DFNA5,TGFB2,PLK2,HLA-A,NMI,GSTP1,DDX60,CDKN2A,TNFAIP3,DDX58,MET,GAS6,STAT1,OPTN,SOCS2,HPSE,HLA-E,RGS20,ADGRG1,ITGA3,CASP4,AVPI1,TRIM16,ADORA2B,FERMT1,CD55,ATP2B4,F11R,RAC2,HLA-G,GADD45A,TSPAN6,PMAIP1,TRIM38,MMP14,ZDHHC7,GPR161,FOXO1,RRAS,GADD45B,GPC1,TCF7L1,PTCH1,P2RX5,CREB3L1,AKAP9,NKX3-1,ADAMTS3,AGTR1,CDK19,A…
GO:BP	positive regulation of biological process	GO:0048518	2.63545e-11	10.5791	6094	179	101	21029	KRT6A,CAV2,ANXA3,SCEL,CAV1,AREG,IL18,LCN2,IFITM1,IFIT1,LAMC2,MSN,VAMP8,CLDN1,SNAI2,PLAU,CDH3,S100A14,ALDH1A3,C3,TGFBR2,DFNA5,TGFB2,PLK2,HLA-A,NMI,ZBED2,PDLIM1,GSTP1,SVIL,LAMP3,DDX60,CDKN2A,TNFAIP3,ASS1,DDX58,ZFP36L1,MET,GAS6,STAT1,OPTN,SOCS2,HPSE,SIK1,HLA-E,IFIT2,HSPA2,ADGRG1,ITGA3,CASP4,AVPI1,TRIM16,ADORA2B,FSCN1,FERMT1,CD55,ATP2B4,TNFAIP8,TFAP2C,F11R,PITX1,RAC2,STK17A,PLEK2,HLA-G,GADD45A,TSPAN6…
GO:BP	positive regulation of cellular process	GO:0048522	5.69735e-11	10.2443	5561	179	95	21029	KRT6A,CAV2,ANXA3,SCEL,CAV1,AREG,IL18,IFITM1,LAMC2,MSN,VAMP8,CLDN1,SNAI2,PLAU,CDH3,S100A14,ALDH1A3,C3,TGFBR2,DFNA5,TGFB2,PLK2,HLA-A,NMI,ZBED2,PDLIM1,GSTP1,SVIL,DDX60,CDKN2A,TNFAIP3,ASS1,DDX58,ZFP36L1,MET,GAS6,STAT1,OPTN,SOCS2,HPSE,SIK1,HLA-E,IFIT2,HSPA2,ADGRG1,ITGA3,CASP4,AVPI1,TRIM16,ADORA2B,FSCN1,FERMT1,CD55,ATP2B4,TNFAIP8,TFAP2C,F11R,PITX1,RAC2,STK17A,PLEK2,HLA-G,GADD45A,TSPAN6,KLF6,PMAIP1,MAN2…
GO:BP	cellular response to stimulus	GO:0051716	7.31313e-11	10.1359	7346	179	112	21029	CAV2,SCEL,CAV1,AREG,IL18,GPR87,IFITM1,CLIC3,IFIT1,IER3,MSN,MX1,CDA,CLDN1,IFI6,SNAI2,PLAU,CDH3,LGALS3BP,S100A14,C3,LAMA3,TGFBR2,DFNA5,TGFB2,PLK2,HLA-A,NMI,GSTP1,IRF9,DDX60,CDKN2A,TNFAIP3,IFITM3,ASS1,DDX58,ZFP36L1,ITGB4,CTSB,GJB3,MET,GAS6,STAT1,OPTN,SOCS2,GNA15,HPSE,SIK1,IFITM2,HLA-E,RGS20,IFIT2,HSPA2,ADGRG1,ITGA3,CASP4,AVPI1,TRIM16,ADORA2B,FERMT1,CD55,ATP2B4,F11R,LTBP2,RAC2,PITPNC1,TRIP10,STK17A,P…
GO:BP	cellular response to chemical stimulus	GO:0070887	8.64358e-11	10.0633	3008	179	66	21029	CAV2,CAV1,IL18,IFITM1,IFIT1,MSN,MX1,CLDN1,SNAI2,S100A14,TGFBR2,DFNA5,TGFB2,HLA-A,NMI,GSTP1,IRF9,TNFAIP3,IFITM3,ASS1,DDX58,ZFP36L1,CTSB,GJB3,MET,GAS6,STAT1,OPTN,SOCS2,GNA15,IFITM2,HLA-E,IFIT2,HSPA2,ITGA3,CASP4,FERMT1,CD55,ATP2B4,LTBP2,RAC2,PMAIP1,ZDHHC7,FOXO1,NPC1,GPC1,TIPARP,PTCH1,CREB3L1,AKAP9,NKX3-1,SCGB2A1,ADAMTS3,AGTR1,CDK19,RAP1GAP,GABRB3,ZBTB20,RRAGD,PPM1E,HGF,PLA2G7,AR,LEF1,ALB,COLEC12
GO:BP	regulation of response to external stimulus	GO:0032101	1.63076e-10	9.78761	927	179	35	21029	CAV1,IL18,IFIT1,VAMP8,SNAI2,PLAU,S100A14,C3,TGFBR2,PLK2,HLA-A,NMI,GSTP1,DDX60,TNFAIP3,DDX58,MET,GAS6,STAT1,OPTN,HPSE,HLA-E,CASP4,ADORA2B,CD55,RAC2,HLA-G,TSPAN6,TRIM38,AGTR1,CDK19,APOH,HGF,PLA2G7,TSPAN8
GO:BP	regulation of response to stress	GO:0080134	1.68097e-10	9.77444	1273	179	41	21029	CAV1,IL18,IFIT1,IER3,VAMP8,CLDN1,SNAI2,PLAU,C3,TGFB2,PLK2,HLA-A,NMI,GSTP1,CDKN2A,TNFAIP3,DDX58,MET,STAT1,OPTN,HPSE,HLA-E,CASP4,ADORA2B,FERMT1,ATP2B4,HLA-G,GADD45A,TSPAN6,PMAIP1,TRIM38,FOXO1,GADD45B,CREB3L1,NKX3-1,AGTR1,CDK19,APOH,HGF,PLA2G7,TSPAN8
GO:BP	response to stress	GO:0006950	4.19567e-10	9.3772	3780	179	74	21029	KRT6A,ANXA3,CAV1,AREG,IL18,LCN2,IFITM1,IFIT1,IER3,MX1,VAMP8,CLDN1,IFI6,SNAI2,PLAU,CDH3,LGALS3BP,S100A14,C3,TGFBR2,PPL,TGFB2,PLK2,HLA-A,NMI,PDLIM1,GSTP1,IRF9,DDX60,CDKN2A,TNFAIP3,IFITM3,ASS1,DDX58,ZFP36L1,ITGB4,MET,GAS6,STAT1,OPTN,HPSE,SIK1,IFITM2,HLA-E,IFIT2,HSPA2,CASP4,ADORA2B,FERMT1,CD55,ATP2B4,F11R,HLA-G,GADD45A,TSPAN6,PMAIP1,TRIM38,MMP14,ISG20,IL32,FOXO1,GADD45B,CREB3L1,NKX3-1,AGTR1,CDK19,APO…
GO:BP	biological process involved in interspecies interaction between organisms	GO:0044419	4.74287e-10	9.32396	1634	179	46	21029	KRT6A,CAV2,ANXA3,CAV1,IL18,LCN2,IFITM1,IFIT1,MX1,VAMP8,CLDN1,IFI6,S100A14,C3,IFI44,DFNA5,HLA-A,NMI,GSTP1,IRF9,PYGL,DDX60,TNFAIP3,IFITM3,ASS1,DDX58,CTSB,GAS6,STAT1,OPTN,IFITM2,HLA-E,IFIT2,CASP4,CD55,F11R,HLA-G,TSPAN6,PMAIP1,TRIM38,ISG20,NPC1,AGTR1,CDK19,LEF1,COLEC12
GO:BP	cell communication	GO:0007154	5.22633e-10	9.2818	6465	179	102	21029	CAV2,SCEL,CAV1,AREG,IL18,GPR87,IFITM1,CLIC3,MX1,CDA,VAMP8,IFI6,SNAI2,PLAU,CDH3,LGALS3BP,S100A14,C3,LAMA3,TGFBR2,DFNA5,TGFB2,PLK2,HLA-A,NMI,GSTP1,IRF9,DDX60,CDKN2A,TNFAIP3,IFITM3,DDX58,ZFP36L1,ITGB4,GJB3,MET,GAS6,STAT1,OPTN,SOCS2,GNA15,HPSE,SIK1,IFITM2,HLA-E,RGS20,ADGRG1,ITGA3,CASP4,AVPI1,TRIM16,ADORA2B,FERMT1,CD55,ATP2B4,TFAP2C,F11R,LTBP2,RAC2,PITPNC1,TRIP10,STK17A,PLEK2,HLA-G,GADD45A,TSPAN6,PMAI…
GO:BP	signaling	GO:0023052	8.89323e-10	9.05094	6411	179	101	21029	CAV2,SCEL,CAV1,AREG,IL18,GPR87,IFITM1,CLIC3,MX1,CDA,VAMP8,IFI6,SNAI2,PLAU,CDH3,LGALS3BP,S100A14,C3,LAMA3,TGFBR2,DFNA5,TGFB2,PLK2,HLA-A,NMI,GSTP1,IRF9,DDX60,CDKN2A,TNFAIP3,IFITM3,DDX58,ZFP36L1,ITGB4,GJB3,MET,GAS6,STAT1,OPTN,SOCS2,GNA15,HPSE,SIK1,IFITM2,HLA-E,RGS20,ADGRG1,ITGA3,CASP4,AVPI1,TRIM16,ADORA2B,FERMT1,CD55,ATP2B4,TFAP2C,F11R,LTBP2,RAC2,PITPNC1,TRIP10,STK17A,PLEK2,HLA-G,GADD45A,TSPAN6,PMAI…
GO:BP	signal transduction	GO:0007165	1.16469e-09	8.93379	5925	179	96	21029	CAV2,SCEL,CAV1,AREG,IL18,GPR87,IFITM1,CLIC3,MX1,CDA,IFI6,SNAI2,PLAU,CDH3,LGALS3BP,S100A14,C3,LAMA3,TGFBR2,DFNA5,TGFB2,PLK2,HLA-A,NMI,GSTP1,IRF9,DDX60,CDKN2A,TNFAIP3,IFITM3,DDX58,ZFP36L1,ITGB4,MET,GAS6,STAT1,OPTN,SOCS2,GNA15,HPSE,SIK1,IFITM2,HLA-E,RGS20,ADGRG1,ITGA3,CASP4,AVPI1,TRIM16,ADORA2B,FERMT1,CD55,ATP2B4,F11R,LTBP2,RAC2,PITPNC1,TRIP10,STK17A,PLEK2,HLA-G,GADD45A,TSPAN6,PMAIP1,TRIM38,MMP14,ZD…
GO:BP	regulation of multicellular organismal process	GO:0051239	1.26181e-09	8.89901	2623	179	59	21029	ANXA3,CAV1,IL18,LCN2,VAMP8,SNAI2,PLAU,CDH3,C3,LAMA3,TGFBR2,TGFB2,PLK2,HLA-A,NMI,ZBED2,GSTP1,CDKN2A,TNFAIP3,DDX58,ZFP36L1,MET,GAS6,STAT1,SOCS2,HPSE,HLA-E,ITGA3,TRIM16,ADORA2B,FERMT1,CD55,ATP2B4,F11R,HLA-G,GADD45A,MAN2A1,TRIM38,DSG2,MMP14,IL32,BHLHE40,FOXO1,RRAS,PTCH1,BCOR,CREB3L1,AKAP9,NKX3-1,AGTR1,APOH,RAP1GAP,ZBTB20,SCUBE2,HGF,AR,FGF13,LEF1,TSPAN8
GO:BP	response to chemical	GO:0042221	1.43284e-09	8.8438	4316	179	79	21029	CAV2,ANXA3,CAV1,AREG,IL18,IFITM1,IFIT1,LAMC2,MSN,MX1,CDA,CLDN1,SNAI2,PLAU,S100A14,LAMA3,TGFBR2,DFNA5,TGFB2,HLA-A,NMI,GSTP1,IRF9,LAMP3,TNFAIP3,IFITM3,ASS1,DDX58,ZFP36L1,CTSB,GJB3,MET,GAS6,STAT1,OPTN,SOCS2,GNA15,HPSE,IFITM2,HLA-E,IFIT2,HSPA2,ITGA3,CASP4,TRIM16,FERMT1,CD55,ATP2B4,LTBP2,PALLD,RAC2,PMAIP1,MMP14,ZDHHC7,FOXO1,NPC1,GPC1,TIPARP,PTCH1,P2RX5,CREB3L1,AKAP9,NKX3-1,SCGB2A1,ADAMTS3,AGTR1,CDK19,…
GO:BP	viral process	GO:0016032	2.71543e-09	8.56616	419	179	23	21029	CAV2,CAV1,IFITM1,IFIT1,MX1,VAMP8,CLDN1,LAMP3,IFITM3,CTSB,GAS6,STAT1,IFITM2,ST6GALNAC2,CD55,F11R,MAN2A1,TRIM38,ISG20,IL32,NPC1,AGTR1,LEF1
GO:BP	positive regulation of response to stimulus	GO:0048584	5.92711e-09	8.22716	2111	179	51	21029	CAV2,SCEL,CAV1,AREG,IL18,VAMP8,CLDN1,CDH3,S100A14,C3,DFNA5,TGFB2,PLK2,HLA-A,NMI,DDX60,CDKN2A,TNFAIP3,DDX58,MET,GAS6,OPTN,HPSE,HLA-E,ADGRG1,CASP4,AVPI1,TRIM16,ADORA2B,FERMT1,CD55,F11R,RAC2,HLA-G,GADD45A,TSPAN6,PMAIP1,TRIM38,GADD45B,P2RX5,NKX3-1,ADAMTS3,AGTR1,CDK19,APOH,RRAGD,SCUBE2,HGF,PLA2G7,AR,LEF1
GO:BP	multicellular organismal process	GO:0032501	7.32709e-09	8.13507	7474	179	109	21029	SERPINB5,S100A2,KRT6A,CAV2,ANXA3,SCEL,CAV1,AREG,IL18,LCN2,IFITM1,LAMC2,MSN,VAMP8,CLDN1,LAMB3,SNAI2,PLAU,CDH3,ALDH1A3,C3,LAMA3,TGFBR2,PPL,DFNA5,TGFB2,PLK2,HLA-A,NMI,ZBED2,PDLIM1,GSTP1,SVIL,CAPG,CDKN2A,TNFAIP3,ASS1,DDX58,ZFP36L1,ITGB4,CTSB,GJB3,MET,GAS6,STAT1,SOCS2,HPSE,SIK1,HLA-E,HSPA2,ADGRG1,ITGA3,TRIM16,ADORA2B,FERMT1,CD55,ATP2B4,TFAP2C,F11R,PITX1,PALLD,RAC2,HLA-G,GADD45A,KLF6,IGSF3,MAN2A1,TRIM3…
GO:BP	tissue development	GO:0009888	8.14938e-09	8.08888	1912	179	48	21029	SERPINB5,KRT6A,CAV2,SCEL,CST6,CAV1,AREG,LAMC2,MSN,CLDN1,LAMB3,SNAI2,CDH3,ALDH1A3,C3,LAMA3,TGFBR2,PPL,TGFB2,ZBED2,SVIL,ZFP36L1,ITGB4,CTSB,MET,GAS6,STAT1,HPSE,SIK1,ITGA3,TRIM16,FERMT1,F11R,PITX1,PALLD,DSG2,MMP14,ZDHHC7,GPR161,GPC1,TIPARP,PTCH1,BCOR,NKX3-1,SCUBE2,HGF,AR,LEF1
GO:BP	biological process involved in interaction with host	GO:0051701	8.32251e-09	8.07975	183	179	16	21029	KRT6A,CAV2,CAV1,IFITM1,IFIT1,VAMP8,CLDN1,IFITM3,CTSB,GAS6,IFITM2,CD55,F11R,TRIM38,NPC1,AGTR1
GO:BP	entry into host	GO:0044409	8.34546e-09	8.07855	154	179	15	21029	KRT6A,CAV2,CAV1,IFITM1,VAMP8,CLDN1,IFITM3,CTSB,GAS6,IFITM2,CD55,F11R,TRIM38,NPC1,AGTR1
GO:BP	response to organic cyclic compound	GO:0014070	1.11703e-08	7.95193	901	179	32	21029	CAV2,ANXA3,CAV1,AREG,IL18,IFIT1,MSN,CDA,CLDN1,SNAI2,TGFBR2,TGFB2,ASS1,DDX58,ZFP36L1,STAT1,SOCS2,GNA15,ATP2B4,PMAIP1,MMP14,NPC1,TIPARP,PTCH1,P2RX5,AKAP9,NKX3-1,SCGB2A1,GABRB3,AR,PRKAR2B,COLEC12
GO:BP	regulation of signal transduction	GO:0009966	1.2383e-08	7.90717	2929	179	61	21029	CAV2,SCEL,CAV1,AREG,IL18,IFI6,SNAI2,PLAU,CDH3,C3,DFNA5,TGFB2,PLK2,NMI,GSTP1,DDX60,CDKN2A,TNFAIP3,MET,GAS6,STAT1,OPTN,SOCS2,HPSE,RGS20,ADGRG1,ITGA3,CASP4,AVPI1,TRIM16,ADORA2B,FERMT1,CD55,ATP2B4,F11R,HLA-G,GADD45A,TSPAN6,PMAIP1,TRIM38,MMP14,ZDHHC7,GPR161,FOXO1,RRAS,GADD45B,GPC1,TCF7L1,PTCH1,P2RX5,CREB3L1,AKAP9,NKX3-1,ADAMTS3,RAP1GAP,RRAGD,SCUBE2,HGF,AR,LEF1,ARHGAP6
GO:BP	regulation of cellular process	GO:0050794	1.90707e-08	7.71963	11067	179	138	21029	SERPINB5,KRT6A,CAV2,ANXA3,SCEL,CST6,CAV1,AREG,IL18,GPR87,IFITM1,CLIC3,LAMC2,IER3,MSN,AHNAK2,MX1,CDA,VAMP8,CLDN1,IFI6,SNAI2,PLAU,CDH3,LGALS3BP,S100A14,ALDH1A3,C3,LAMA3,TGFBR2,DFNA5,TGFB2,PLK2,HLA-A,NMI,ZBED2,PDLIM1,GSTP1,SVIL,IRF9,LAMP3,DDX60,CAPG,CDKN2A,TNFAIP3,IFITM3,ASS1,DDX58,HOXA1,ZFP36L1,ITGB4,CTSB,MET,GAS6,STAT1,OPTN,DRAM1,SOCS2,GNA15,HPSE,SIK1,IFITM2,HLA-E,RGS20,IFIT2,HSPA2,ADGRG1,ITGA3,CA…
GO:BP	movement in host environment	GO:0052126	2.27391e-08	7.64323	165	179	15	21029	KRT6A,CAV2,CAV1,IFITM1,VAMP8,CLDN1,IFITM3,CTSB,GAS6,IFITM2,CD55,F11R,TRIM38,NPC1,AGTR1
GO:BP	defense response	GO:0006952	2.35247e-08	7.62848	1687	179	44	21029	KRT6A,ANXA3,IL18,LCN2,IFITM1,IFIT1,MX1,VAMP8,CLDN1,IFI6,LGALS3BP,S100A14,C3,PLK2,HLA-A,NMI,GSTP1,IRF9,DDX60,TNFAIP3,IFITM3,ASS1,DDX58,STAT1,OPTN,IFITM2,HLA-E,IFIT2,CASP4,ADORA2B,CD55,F11R,HLA-G,TSPAN6,PMAIP1,TRIM38,ISG20,IL32,AGTR1,CDK19,HGF,PLA2G4C,PLA2G7,COLEC12
GO:BP	system development	GO:0048731	4.10382e-08	7.38681	4784	179	81	21029	SERPINB5,KRT6A,CAV2,ANXA3,SCEL,CAV1,AREG,IL18,LAMC2,MSN,CLDN1,LAMB3,SNAI2,CDH3,ALDH1A3,C3,LAMA3,TGFBR2,PPL,DFNA5,TGFB2,PLK2,ZBED2,PDLIM1,GSTP1,SVIL,CAPG,CDKN2A,TNFAIP3,ASS1,ZFP36L1,ITGB4,CTSB,GJB3,MET,GAS6,STAT1,SOCS2,HPSE,SIK1,HLA-E,ADGRG1,ITGA3,TRIM16,FERMT1,ATP2B4,TFAP2C,PITX1,PALLD,RAC2,HLA-G,GADD45A,KLF6,IGSF3,MAN2A1,DSG2,MMP14,BHLHE40,GPR161,FOXO1,RRAS,TMOD3,GPC1,TIPARP,CAMK1,SOBP,PTCH1,BCO…
GO:BP	viral life cycle	GO:0019058	4.58939e-08	7.33825	312	179	19	21029	CAV2,CAV1,IFITM1,IFIT1,MX1,VAMP8,CLDN1,LAMP3,IFITM3,CTSB,GAS6,IFITM2,CD55,F11R,TRIM38,ISG20,IL32,NPC1,AGTR1
GO:BP	gland development	GO:0048732	5.1123e-08	7.29138	439	179	22	21029	SERPINB5,CAV1,AREG,MSN,CLDN1,SNAI2,ALDH1A3,TGFBR2,TGFB2,TNFAIP3,ASS1,MET,SOCS2,PITX1,IGSF3,MAN2A1,PTCH1,NKX3-1,RAP1GAP,HGF,AR,LEF1
GO:BP	viral entry into host cell	GO:0046718	6.01495e-08	7.22077	147	179	14	21029	CAV2,CAV1,IFITM1,VAMP8,CLDN1,IFITM3,CTSB,GAS6,IFITM2,CD55,F11R,TRIM38,NPC1,AGTR1
GO:BP	regulation of cell communication	GO:0010646	8.05604e-08	7.09388	3313	179	64	21029	CAV2,SCEL,CAV1,AREG,IL18,VAMP8,IFI6,SNAI2,PLAU,CDH3,C3,DFNA5,TGFB2,PLK2,NMI,GSTP1,DDX60,CDKN2A,TNFAIP3,MET,GAS6,STAT1,OPTN,SOCS2,HPSE,RGS20,ADGRG1,ITGA3,CASP4,AVPI1,TRIM16,ADORA2B,FERMT1,CD55,ATP2B4,F11R,HLA-G,GADD45A,TSPAN6,PMAIP1,TRIM38,MMP14,ZDHHC7,GPR161,FOXO1,RRAS,GADD45B,GPC1,TCF7L1,PTCH1,P2RX5,CREB3L1,AKAP9,NKX3-1,ADAMTS3,AGTR1,RAP1GAP,RRAGD,SCUBE2,HGF,AR,PRKAR2B,LEF1,ARHGAP6
GO:BP	response to virus	GO:0009615	8.92076e-08	7.0496	365	179	20	21029	IFITM1,IFIT1,MX1,VAMP8,IFI6,IFI44,DFNA5,NMI,IRF9,DDX60,TNFAIP3,IFITM3,DDX58,STAT1,IFITM2,IFIT2,TSPAN6,PMAIP1,TRIM38,ISG20
GO:BP	regulation of signaling	GO:0023051	9.68026e-08	7.01411	3327	179	64	21029	CAV2,SCEL,CAV1,AREG,IL18,VAMP8,IFI6,SNAI2,PLAU,CDH3,C3,DFNA5,TGFB2,PLK2,NMI,GSTP1,DDX60,CDKN2A,TNFAIP3,MET,GAS6,STAT1,OPTN,SOCS2,HPSE,RGS20,ADGRG1,ITGA3,CASP4,AVPI1,TRIM16,ADORA2B,FERMT1,CD55,ATP2B4,F11R,HLA-G,GADD45A,TSPAN6,PMAIP1,TRIM38,MMP14,ZDHHC7,GPR161,FOXO1,RRAS,GADD45B,GPC1,TCF7L1,PTCH1,P2RX5,CREB3L1,AKAP9,NKX3-1,ADAMTS3,AGTR1,RAP1GAP,RRAGD,SCUBE2,HGF,AR,PRKAR2B,LEF1,ARHGAP6
GO:BP	immune system process	GO:0002376	9.84274e-08	7.00688	2748	179	57	21029	KRT6A,ANXA3,CAV1,IL18,LCN2,IFITM1,IFIT1,MSN,MX1,CTSV,VAMP8,CLDN1,IFI6,S100A14,C3,IFI44,TGFBR2,TGFB2,PLK2,HLA-A,NMI,IRF9,LAMP3,DDX60,CDKN2A,TNFAIP3,IFITM3,ASS1,DDX58,ZFP36L1,GAS6,STAT1,OPTN,IFITM2,HLA-E,IFIT2,CASP4,ADORA2B,CD55,F11R,RAC2,HLA-G,TSPAN6,KLF6,PMAIP1,TRIM38,MMP14,ISG20,RAB32,IL32,RRAS,TMOD3,TIPARP,RAP1GAP,PLA2G7,LEF1,COLEC12
GO:BP	response to external biotic stimulus	GO:0043207	1.08765e-07	6.96351	1491	179	40	21029	KRT6A,ANXA3,CAV1,IL18,LCN2,IFITM1,IFIT1,MX1,CDA,VAMP8,CLDN1,IFI6,S100A14,C3,IFI44,DFNA5,HLA-A,NMI,GSTP1,IRF9,PYGL,DDX60,TNFAIP3,IFITM3,ASS1,DDX58,STAT1,OPTN,IFITM2,HLA-E,IFIT2,CASP4,CD55,HLA-G,TSPAN6,PMAIP1,TRIM38,ISG20,CDK19,COLEC12
GO:BP	anatomical structure morphogenesis	GO:0009653	1.26592e-07	6.8976	2685	179	56	21029	SERPINB5,KRT6A,ANXA3,CST6,CAV1,AREG,IL18,LAMC2,IER3,MSN,LAMB3,SNAI2,ALDH1A3,C3,LAMA3,TGFBR2,TGFB2,PLK2,TNFAIP3,ZFP36L1,ITGB4,MET,STAT1,HPSE,ADGRG1,ITGA3,FGD6,FERMT1,ATP2B4,F11R,PITX1,PALLD,RAC2,HLA-G,GADD45A,MAN2A1,MMP14,ZDHHC7,RRAS,TMOD3,GPC1,TIPARP,CAMK1,SOBP,PTCH1,BCOR,CREB3L1,KIF1A,NKX3-1,AGTR1,APOH,SCUBE2,HGF,AR,FGF13,LEF1
GO:BP	regulation of biological process	GO:0050789	1.70835e-07	6.76742	12142	179	144	21029	SERPINB5,KRT6A,CAV2,ANXA3,SCEL,CST6,CAV1,AREG,IL18,LCN2,GPR87,IFITM1,CLIC3,IFIT1,LAMC2,IER3,MSN,AHNAK2,MX1,CDA,VAMP8,CLDN1,IFI6,SNAI2,PLAU,CDH3,LGALS3BP,S100A14,ALDH1A3,C3,LAMA3,TGFBR2,DFNA5,TGFB2,PLK2,HLA-A,NMI,ZBED2,PDLIM1,GSTP1,SVIL,IRF9,LAMP3,DDX60,CAPG,CDKN2A,TNFAIP3,IFITM3,ASS1,DDX58,HOXA1,ZFP36L1,ITGB4,CTSB,MET,GAS6,STAT1,OPTN,DRAM1,SOCS2,GNA15,HPSE,SIK1,IFITM2,HLA-E,RGS20,IFIT2,HSPA2,ADGR…
GO:BP	multicellular organism development	GO:0007275	1.83288e-07	6.73687	5114	179	83	21029	SERPINB5,KRT6A,CAV2,ANXA3,SCEL,CAV1,AREG,IL18,LAMC2,MSN,CLDN1,LAMB3,SNAI2,CDH3,ALDH1A3,C3,LAMA3,TGFBR2,PPL,DFNA5,TGFB2,PLK2,ZBED2,PDLIM1,GSTP1,SVIL,CAPG,CDKN2A,TNFAIP3,ASS1,ZFP36L1,ITGB4,CTSB,GJB3,MET,GAS6,STAT1,SOCS2,HPSE,SIK1,HLA-E,ADGRG1,ITGA3,TRIM16,FERMT1,ATP2B4,TFAP2C,F11R,PITX1,PALLD,RAC2,HLA-G,GADD45A,KLF6,IGSF3,MAN2A1,DSG2,MMP14,BHLHE40,GPR161,FOXO1,RRAS,TMOD3,GPC1,TIPARP,CAMK1,SOBP,PTCH…
GO:BP	biological regulation	GO:0065007	1.8767e-07	6.72661	12859	179	149	21029	SERPINB5,KRT6A,CAV2,ANXA3,SCEL,CST6,CAV1,AREG,IL18,LCN2,GPR87,IFITM1,CLIC3,IFIT1,LAMC2,IER3,MSN,AHNAK2,MX1,CDA,VAMP8,CLDN1,IFI6,SNAI2,PLAU,CDH3,LGALS3BP,S100A14,ALDH1A3,C3,LAMA3,TGFBR2,DFNA5,TGFB2,PLK2,HLA-A,NMI,ZBED2,PDLIM1,GSTP1,SVIL,IRF9,PYGL,LAMP3,DDX60,CAPG,CDKN2A,TNFAIP3,IFITM3,ASS1,DDX58,HOXA1,ZFP36L1,ITGB4,CTSB,MET,GAS6,STAT1,OPTN,DRAM1,SOCS2,GNA15,HPSE,SIK1,IFITM2,HLA-E,RGS20,IFIT2,HSPA2…
GO:BP	cell migration	GO:0016477	2.00979e-07	6.69685	1454	179	39	21029	S100A2,ANXA3,CAV1,IFITM1,LAMC2,MSN,CLDN1,LAMB3,SNAI2,PLAU,S100A14,LAMA3,TGFBR2,TGFB2,PLK2,PDLIM1,TNFAIP3,DDX58,ITGB4,MET,GAS6,ADGRG1,ITGA3,FSCN1,FERMT1,ATP2B4,F11R,PALLD,RAC2,GADD45A,MMP14,RRAS,GPC1,AGTR1,APOH,HGF,PLA2G7,FGF13,LEF1
GO:BP	anatomical structure development	GO:0048856	2.07538e-07	6.6829	5718	179	89	21029	SERPINB5,KRT6A,CAV2,ANXA3,SCEL,CST6,CAV1,AREG,IL18,LAMC2,IER3,MSN,CLDN1,LAMB3,SNAI2,CDH3,ALDH1A3,C3,LAMA3,TGFBR2,PPL,DFNA5,TGFB2,PLK2,ZBED2,PDLIM1,GSTP1,SVIL,CAPG,CDKN2A,TNFAIP3,ASS1,ZFP36L1,ITGB4,CTSB,GJB3,MET,GAS6,STAT1,SOCS2,HPSE,SIK1,HLA-E,HSPA2,ADGRG1,ITGA3,FGD6,TRIM16,FERMT1,ATP2B4,TFAP2C,F11R,PITX1,PALLD,RAC2,HLA-G,GADD45A,KLF6,IGSF3,MAN2A1,DSG2,MMP14,ZDHHC7,BHLHE40,GPR161,FOXO1,RRAS,TMOD3…
GO:BP	cytokine production	GO:0001816	2.09476e-07	6.67887	724	179	27	21029	IL18,SNAI2,CDH3,C3,TGFB2,HLA-A,NMI,GSTP1,TNFAIP3,DDX58,GAS6,STAT1,HPSE,HLA-E,ADGRG1,TRIM16,ADORA2B,FERMT1,CD55,F11R,HLA-G,TRIM38,IL32,ADAMTS3,ZBTB20,HGF,LEF1
GO:BP	response to biotic stimulus	GO:0009607	2.32037e-07	6.63444	1529	179	40	21029	KRT6A,ANXA3,CAV1,IL18,LCN2,IFITM1,IFIT1,MX1,CDA,VAMP8,CLDN1,IFI6,S100A14,C3,IFI44,DFNA5,HLA-A,NMI,GSTP1,IRF9,PYGL,DDX60,TNFAIP3,IFITM3,ASS1,DDX58,STAT1,OPTN,IFITM2,HLA-E,IFIT2,CASP4,CD55,HLA-G,TSPAN6,PMAIP1,TRIM38,ISG20,CDK19,COLEC12
GO:BP	animal organ development	GO:0048513	2.71883e-07	6.56562	3494	179	65	21029	SERPINB5,KRT6A,CAV2,ANXA3,SCEL,CAV1,AREG,IL18,LAMC2,MSN,CLDN1,LAMB3,SNAI2,CDH3,ALDH1A3,LAMA3,TGFBR2,PPL,DFNA5,TGFB2,ZBED2,PDLIM1,SVIL,CDKN2A,TNFAIP3,ASS1,ZFP36L1,ITGB4,CTSB,GJB3,MET,GAS6,STAT1,SOCS2,HPSE,SIK1,ADGRG1,ITGA3,TRIM16,FERMT1,ATP2B4,TFAP2C,PITX1,PALLD,HLA-G,KLF6,IGSF3,MAN2A1,DSG2,MMP14,RRAS,TMOD3,GPC1,TIPARP,SOBP,PTCH1,BCOR,NKX3-1,AGTR1,RAP1GAP,SCUBE2,HGF,AR,FGF13,LEF1
GO:BP	cell adhesion	GO:0007155	3.38115e-07	6.47094	1480	179	39	21029	CAV1,IL18,LAMC2,MSN,CLDN1,LAMB3,SNAI2,PLAU,CDH3,LGALS3BP,LAMA3,TGFBR2,TGFB2,HLA-A,PDLIM1,CDKN2A,ASS1,ZFP36L1,ITGB4,GAS6,HPSE,HLA-E,ADGRG1,ITGA3,PDZD2,FERMT1,CD55,F11R,PALLD,RAC2,HLA-G,DSG2,MMP14,IL32,RRAS,TMOD3,MYBPC1,LEF1,ARHGAP6
GO:BP	defense response to virus	GO:0051607	3.43077e-07	6.46461	271	179	17	21029	IFITM1,IFIT1,MX1,VAMP8,IFI6,IRF9,DDX60,TNFAIP3,IFITM3,DDX58,STAT1,IFITM2,IFIT2,TSPAN6,PMAIP1,TRIM38,ISG20
GO:BP	defense response to symbiont	GO:0140546	3.6327e-07	6.43977	272	179	17	21029	IFITM1,IFIT1,MX1,VAMP8,IFI6,IRF9,DDX60,TNFAIP3,IFITM3,DDX58,STAT1,IFITM2,IFIT2,TSPAN6,PMAIP1,TRIM38,ISG20
GO:BP	biological adhesion	GO:0022610	3.88104e-07	6.41105	1487	179	39	21029	CAV1,IL18,LAMC2,MSN,CLDN1,LAMB3,SNAI2,PLAU,CDH3,LGALS3BP,LAMA3,TGFBR2,TGFB2,HLA-A,PDLIM1,CDKN2A,ASS1,ZFP36L1,ITGB4,GAS6,HPSE,HLA-E,ADGRG1,ITGA3,PDZD2,FERMT1,CD55,F11R,PALLD,RAC2,HLA-G,DSG2,MMP14,IL32,RRAS,TMOD3,MYBPC1,LEF1,ARHGAP6
GO:BP	response to other organism	GO:0051707	3.95795e-07	6.40253	1488	179	39	21029	KRT6A,ANXA3,CAV1,IL18,LCN2,IFITM1,IFIT1,MX1,VAMP8,CLDN1,IFI6,S100A14,C3,IFI44,DFNA5,HLA-A,NMI,GSTP1,IRF9,PYGL,DDX60,TNFAIP3,IFITM3,ASS1,DDX58,STAT1,OPTN,IFITM2,HLA-E,IFIT2,CASP4,CD55,HLA-G,TSPAN6,PMAIP1,TRIM38,ISG20,CDK19,COLEC12
GO:BP	epithelial cell proliferation	GO:0050673	4.52063e-07	6.3448	400	179	20	21029	SERPINB5,CAV2,CAV1,AREG,CLDN1,SNAI2,CDH3,TGFB2,TNFAIP3,ZFP36L1,STAT1,FERMT1,MMP14,PTCH1,NKX3-1,AGTR1,APOH,RAP1GAP,HGF,AR
GO:BP	tube development	GO:0035295	5.26223e-07	6.27883	1047	179	32	21029	ANXA3,CAV1,AREG,IL18,C3,TGFBR2,TGFB2,PLK2,TNFAIP3,ASS1,ZFP36L1,MET,STAT1,HPSE,ADGRG1,ITGA3,ATP2B4,HLA-G,GADD45A,MAN2A1,MMP14,GPR161,RRAS,TIPARP,PTCH1,CREB3L1,NKX3-1,AGTR1,APOH,HGF,AR,LEF1
GO:BP	developmental process	GO:0032502	5.30257e-07	6.27551	6326	179	94	21029	SERPINB5,KRT6A,CAV2,ANXA3,SCEL,CST6,CAV1,AREG,IL18,IFITM1,LAMC2,IER3,MSN,CLDN1,LAMB3,SNAI2,CDH3,ALDH1A3,C3,LAMA3,TGFBR2,PPL,DFNA5,TGFB2,PLK2,ZBED2,PDLIM1,GSTP1,SVIL,CAPG,CDKN2A,TNFAIP3,ASS1,ZFP36L1,ITGB4,CTSB,GJB3,MET,GAS6,STAT1,SOCS2,HPSE,SIK1,HLA-E,HSPA2,ADGRG1,ITGA3,FGD6,TRIM16,FERMT1,ATP2B4,TFAP2C,F11R,PITX1,PALLD,RAC2,HLA-G,GADD45A,KLF6,IGSF3,MAN2A1,DSG2,MMP14,MREG,ZDHHC7,RAB32,BHLHE40,GPR16…
GO:BP	biological process involved in symbiotic interaction	GO:0044403	6.0131e-07	6.2209	281	179	17	21029	KRT6A,CAV2,CAV1,IFITM1,IFIT1,VAMP8,CLDN1,IFITM3,CTSB,GAS6,IFITM2,CD55,F11R,TRIM38,NPC1,AGTR1,LEF1
GO:BP	negative regulation of biological process	GO:0048519	7.07559e-07	6.15024	5844	179	89	21029	SERPINB5,KRT6A,CAV2,CST6,CAV1,AREG,IL18,IFITM1,IFIT1,IER3,MX1,CDA,VAMP8,IFI6,SNAI2,PLAU,CDH3,C3,TGFBR2,DFNA5,TGFB2,PLK2,HLA-A,NMI,ZBED2,GSTP1,SVIL,LAMP3,CAPG,CDKN2A,TNFAIP3,IFITM3,ASS1,ZFP36L1,MET,GAS6,STAT1,OPTN,SOCS2,SIK1,IFITM2,HLA-E,RGS20,HSPA2,ADGRG1,ITGA3,ADORA2B,FERMT1,CD55,ATP2B4,TNFAIP8,TFAP2C,F11R,PITX1,HLA-G,GADD45A,TSPAN6,TRIM38,MMP14,ZDHHC7,ISG20,IL32,BHLHE40,GPR161,FOXO1,RRAS,TMOD3,…
GO:BP	anatomical structure formation involved in morphogenesis	GO:0048646	7.25837e-07	6.13916	1123	179	33	21029	ANXA3,CAV1,IL18,LAMB3,SNAI2,ALDH1A3,C3,LAMA3,TGFBR2,TGFB2,PLK2,TNFAIP3,ITGB4,STAT1,HPSE,ADGRG1,ITGA3,ATP2B4,HLA-G,GADD45A,MMP14,RRAS,TMOD3,GPC1,CAMK1,PTCH1,CREB3L1,NKX3-1,AGTR1,APOH,HGF,AR,LEF1
GO:BP	defense response to other organism	GO:0098542	7.42524e-07	6.12929	1124	179	33	21029	KRT6A,ANXA3,IL18,LCN2,IFITM1,IFIT1,MX1,VAMP8,CLDN1,IFI6,S100A14,C3,HLA-A,NMI,IRF9,DDX60,TNFAIP3,IFITM3,ASS1,DDX58,STAT1,OPTN,IFITM2,HLA-E,IFIT2,CASP4,CD55,HLA-G,TSPAN6,PMAIP1,TRIM38,ISG20,COLEC12
GO:BP	cell death	GO:0008219	1.24271e-06	5.90563	2057	179	46	21029	KRT6A,CAV1,LCN2,IER3,MX1,IFI6,SNAI2,S100A14,ALDH1A3,TGFBR2,DFNA5,TGFB2,PLK2,GSTP1,PYGL,LAMP3,CDKN2A,TNFAIP3,ZFP36L1,CTSB,MET,GAS6,STAT1,OPTN,DRAM1,SOCS2,SIK1,IFIT2,CASP4,TNFAIP8,STK17A,HLA-G,GADD45A,PMAIP1,FOXO1,NPC1,GADD45B,CREB3L1,NKX3-1,CDK19,APOH,HGF,AR,LEF1,ALB,TOX3
GO:BP	programmed cell death	GO:0012501	1.25471e-06	5.90146	1908	179	44	21029	KRT6A,CAV1,LCN2,IER3,MX1,IFI6,SNAI2,S100A14,ALDH1A3,TGFBR2,DFNA5,TGFB2,PLK2,GSTP1,PYGL,LAMP3,CDKN2A,TNFAIP3,ZFP36L1,CTSB,MET,GAS6,STAT1,DRAM1,SOCS2,SIK1,IFIT2,CASP4,TNFAIP8,STK17A,HLA-G,GADD45A,PMAIP1,FOXO1,GADD45B,CREB3L1,NKX3-1,CDK19,APOH,HGF,AR,LEF1,ALB,TOX3
GO:BP	circulatory system development	GO:0072359	1.40124e-06	5.85349	1089	179	32	21029	ANXA3,CAV1,IL18,SNAI2,C3,TGFBR2,TGFB2,PLK2,PDLIM1,TNFAIP3,ZFP36L1,STAT1,HPSE,SIK1,ADGRG1,ITGA3,ATP2B4,HLA-G,GADD45A,DSG2,MMP14,FOXO1,RRAS,TIPARP,PTCH1,BCOR,CREB3L1,NKX3-1,AGTR1,APOH,HGF,LEF1
GO:BP	regulation of cellular component movement	GO:0051270	1.47994e-06	5.82976	1029	179	31	21029	ANXA3,CAV1,IFITM1,LAMC2,MSN,CLDN1,SNAI2,PLAU,S100A14,LAMA3,TGFBR2,TGFB2,PLK2,DDX58,MET,GAS6,ADGRG1,ITGA3,FERMT1,ATP2B4,RAC2,GADD45A,DSG2,MMP14,RRAS,AKAP9,APOH,HGF,PLA2G7,FGF13,LEF1
GO:BP	tube morphogenesis	GO:0035239	1.48866e-06	5.8272	849	179	28	21029	ANXA3,CAV1,AREG,IL18,C3,TGFBR2,TGFB2,PLK2,TNFAIP3,ZFP36L1,MET,STAT1,HPSE,ADGRG1,ATP2B4,HLA-G,GADD45A,MMP14,RRAS,TIPARP,PTCH1,CREB3L1,NKX3-1,AGTR1,APOH,HGF,AR,LEF1
GO:BP	cell surface receptor signaling pathway	GO:0007166	1.53746e-06	5.8132	2783	179	55	21029	CAV2,SCEL,CAV1,AREG,IL18,GPR87,IFITM1,MX1,CDA,IFI6,SNAI2,CDH3,C3,LAMA3,TGFBR2,TGFB2,HLA-A,NMI,GSTP1,IRF9,TNFAIP3,IFITM3,ITGB4,MET,GAS6,STAT1,SOCS2,IFITM2,HLA-E,ADGRG1,ITGA3,CASP4,ADORA2B,FERMT1,CD55,LTBP2,HLA-G,GADD45A,PMAIP1,MMP14,ZDHHC7,GPR161,FOXO1,GPC1,TIPARP,TCF7L1,PTCH1,P2RX5,CREB3L1,NKX3-1,ADAMTS3,SCUBE2,HGF,AR,LEF1
GO:BP	gland morphogenesis	GO:0022612	1.61073e-06	5.79298	126	179	12	21029	SERPINB5,CAV1,AREG,MSN,SNAI2,TGFBR2,TGFB2,TNFAIP3,PTCH1,NKX3-1,HGF,AR
GO:BP	epithelium development	GO:0060429	1.65345e-06	5.78161	1160	179	33	21029	SERPINB5,KRT6A,SCEL,CAV1,AREG,MSN,CLDN1,SNAI2,CDH3,ALDH1A3,C3,LAMA3,TGFBR2,PPL,TGFB2,ZBED2,ZFP36L1,CTSB,MET,STAT1,HPSE,TRIM16,FERMT1,F11R,PALLD,MMP14,ZDHHC7,GPR161,PTCH1,NKX3-1,HGF,AR,LEF1
GO:BP	negative regulation of molecular function	GO:0044092	1.95681e-06	5.70845	1041	179	31	21029	SERPINB5,ANXA3,CST6,CAV1,GPR87,IFIT1,IFI6,C3,TGFB2,GSTP1,LAMP3,CDKN2A,TNFAIP3,MET,GAS6,SIK1,IFIT2,ATP2B4,TNFAIP8,F11R,GADD45A,BHLHE40,GADD45B,CAMK1,PTCH1,AKAP9,RAP1GAP,PPM1E,HGF,PRKAR2B,LEF1
GO:BP	intracellular signal transduction	GO:0035556	2.00192e-06	5.69855	2639	179	53	21029	CAV2,CAV1,AREG,IL18,IFI6,SNAI2,DFNA5,TGFB2,PLK2,NMI,GSTP1,DDX60,CDKN2A,TNFAIP3,DDX58,ZFP36L1,MET,GAS6,STAT1,OPTN,SOCS2,HPSE,SIK1,ADGRG1,ITGA3,CASP4,AVPI1,ADORA2B,ATP2B4,F11R,RAC2,STK17A,PLEK2,HLA-G,GADD45A,TSPAN6,PMAIP1,TRIM38,FOXO1,RRAS,GADD45B,P2RX5,CREB3L1,NKX3-1,AGTR1,RAP1GAP,RRAGD,HGF,PLA2G4C,AR,FGF13,PRKAR2B,ARHGAP6
GO:BP	cell population proliferation	GO:0008283	2.1123e-06	5.67525	1940	179	44	21029	SERPINB5,KRT6A,CAV2,CAV1,AREG,IL18,IFITM1,LAMC2,MSN,CLDN1,SNAI2,PLAU,CDH3,TGFBR2,DFNA5,TGFB2,HLA-A,NMI,GSTP1,CDKN2A,TNFAIP3,ZFP36L1,GAS6,STAT1,HPSE,HLA-E,ADGRG1,FERMT1,CD55,TFAP2C,RAC2,HLA-G,MMP14,FOXO1,PTCH1,NKX3-1,AGTR1,APOH,RAP1GAP,SCUBE2,HGF,AR,FGF13,LEF1
GO:BP	regulation of cell population proliferation	GO:0042127	2.11858e-06	5.67396	1648	179	40	21029	SERPINB5,KRT6A,CAV2,CAV1,AREG,IL18,IFITM1,LAMC2,CLDN1,SNAI2,PLAU,CDH3,TGFBR2,DFNA5,TGFB2,HLA-A,NMI,GSTP1,CDKN2A,TNFAIP3,ZFP36L1,GAS6,STAT1,HPSE,HLA-E,ADGRG1,FERMT1,CD55,TFAP2C,RAC2,HLA-G,FOXO1,PTCH1,NKX3-1,AGTR1,APOH,RAP1GAP,SCUBE2,AR,LEF1
GO:BP	regulation of programmed cell death	GO:0043067	2.15842e-06	5.66586	1439	179	37	21029	CAV1,IER3,IFI6,SNAI2,ALDH1A3,DFNA5,TGFB2,PLK2,GSTP1,LAMP3,CDKN2A,TNFAIP3,ZFP36L1,CTSB,MET,GAS6,STAT1,SOCS2,SIK1,IFIT2,CASP4,TNFAIP8,STK17A,HLA-G,GADD45A,PMAIP1,FOXO1,GADD45B,CREB3L1,NKX3-1,CDK19,APOH,HGF,AR,LEF1,ALB,TOX3
GO:BP	blood vessel development	GO:0001568	2.18234e-06	5.66108	693	179	25	21029	ANXA3,CAV1,IL18,C3,TGFBR2,TGFB2,PLK2,TNFAIP3,ZFP36L1,STAT1,HPSE,ADGRG1,ATP2B4,HLA-G,GADD45A,MMP14,FOXO1,RRAS,TIPARP,CREB3L1,NKX3-1,AGTR1,APOH,HGF,LEF1
GO:BP	regulation of developmental process	GO:0050793	2.76497e-06	5.55831	2421	179	50	21029	ANXA3,CAV1,AREG,IL18,IFITM1,MSN,SNAI2,CDH3,C3,LAMA3,TGFBR2,TGFB2,PLK2,ZBED2,CDKN2A,TNFAIP3,ZFP36L1,GAS6,STAT1,SOCS2,HPSE,SIK1,FGD6,TRIM16,FERMT1,ATP2B4,F11R,RAC2,HLA-G,GADD45A,MAN2A1,MMP14,BHLHE40,FOXO1,RRAS,GPC1,CAMK1,PTCH1,BCOR,CREB3L1,KIF1A,NKX3-1,AGTR1,APOH,RAP1GAP,SCUBE2,HGF,AR,FGF13,LEF1
GO:BP	immune response	GO:0006955	3.0371e-06	5.51754	1888	179	43	21029	KRT6A,ANXA3,CAV1,IL18,LCN2,IFITM1,IFIT1,MX1,CTSV,VAMP8,CLDN1,IFI6,S100A14,C3,IFI44,TGFB2,PLK2,HLA-A,NMI,IRF9,LAMP3,DDX60,TNFAIP3,IFITM3,ASS1,DDX58,STAT1,OPTN,IFITM2,HLA-E,IFIT2,CASP4,ADORA2B,CD55,RAC2,HLA-G,TSPAN6,TRIM38,ISG20,IL32,RAP1GAP,LEF1,COLEC12
GO:BP	regulation of intracellular signal transduction	GO:1902531	4.23592e-06	5.37305	1688	179	40	21029	CAV2,CAV1,AREG,IL18,SNAI2,DFNA5,TGFB2,PLK2,NMI,GSTP1,DDX60,CDKN2A,TNFAIP3,MET,GAS6,STAT1,OPTN,HPSE,ADGRG1,ITGA3,AVPI1,ADORA2B,ATP2B4,F11R,HLA-G,GADD45A,TSPAN6,PMAIP1,TRIM38,FOXO1,RRAS,GADD45B,P2RX5,CREB3L1,NKX3-1,RAP1GAP,RRAGD,HGF,AR,ARHGAP6
GO:BP	blood vessel morphogenesis	GO:0048514	4.37972e-06	5.35855	608	179	23	21029	ANXA3,CAV1,IL18,C3,TGFBR2,TGFB2,PLK2,TNFAIP3,ZFP36L1,STAT1,HPSE,ADGRG1,ATP2B4,HLA-G,GADD45A,MMP14,RRAS,TIPARP,CREB3L1,AGTR1,APOH,HGF,LEF1
GO:BP	regulation of cytokine production	GO:0001817	4.48576e-06	5.34816	718	179	25	21029	IL18,SNAI2,CDH3,C3,TGFB2,HLA-A,NMI,GSTP1,TNFAIP3,DDX58,GAS6,STAT1,HPSE,HLA-E,TRIM16,ADORA2B,FERMT1,CD55,F11R,HLA-G,TRIM38,IL32,ZBTB20,HGF,LEF1
GO:BP	regulation of apoptotic process	GO:0042981	4.6641e-06	5.33123	1411	179	36	21029	CAV1,IER3,IFI6,SNAI2,ALDH1A3,DFNA5,TGFB2,PLK2,GSTP1,LAMP3,CDKN2A,TNFAIP3,ZFP36L1,CTSB,GAS6,STAT1,SOCS2,SIK1,IFIT2,CASP4,TNFAIP8,STK17A,HLA-G,GADD45A,PMAIP1,FOXO1,GADD45B,CREB3L1,NKX3-1,CDK19,APOH,HGF,AR,LEF1,ALB,TOX3
GO:BP	regulation of cell migration	GO:0030334	4.68203e-06	5.32957	894	179	28	21029	ANXA3,CAV1,IFITM1,LAMC2,MSN,CLDN1,SNAI2,PLAU,S100A14,LAMA3,TGFBR2,TGFB2,PLK2,DDX58,MET,GAS6,ADGRG1,ITGA3,FERMT1,ATP2B4,RAC2,GADD45A,MMP14,RRAS,APOH,HGF,PLA2G7,LEF1
GO:BP	vasculature development	GO:0001944	5.30716e-06	5.27514	724	179	25	21029	ANXA3,CAV1,IL18,C3,TGFBR2,TGFB2,PLK2,TNFAIP3,ZFP36L1,STAT1,HPSE,ADGRG1,ATP2B4,HLA-G,GADD45A,MMP14,FOXO1,RRAS,TIPARP,CREB3L1,NKX3-1,AGTR1,APOH,HGF,LEF1
GO:BP	positive regulation of signal transduction	GO:0009967	6.09252e-06	5.2152	1495	179	37	21029	CAV2,SCEL,CAV1,AREG,IL18,CDH3,C3,DFNA5,TGFB2,PLK2,NMI,DDX60,CDKN2A,TNFAIP3,MET,GAS6,HPSE,ADGRG1,CASP4,AVPI1,TRIM16,ADORA2B,FERMT1,F11R,GADD45A,TSPAN6,PMAIP1,TRIM38,GADD45B,P2RX5,NKX3-1,ADAMTS3,RRAGD,SCUBE2,HGF,AR,LEF1
GO:BP	angiogenesis	GO:0001525	6.19727e-06	5.2078	515	179	21	21029	ANXA3,CAV1,IL18,C3,TGFBR2,TGFB2,PLK2,TNFAIP3,STAT1,HPSE,ADGRG1,ATP2B4,HLA-G,GADD45A,MMP14,RRAS,CREB3L1,AGTR1,APOH,HGF,LEF1
GO:BP	skin development	GO:0043588	6.33117e-06	5.19852	286	179	16	21029	KRT6A,SCEL,CLDN1,CDH3,PPL,TGFB2,ZBED2,ZFP36L1,ITGB4,GJB3,MET,HPSE,ITGA3,TRIM16,FERMT1,PALLD
GO:BP	localization of cell	GO:0051674	6.9668e-06	5.15697	1645	179	39	21029	S100A2,ANXA3,CAV1,IFITM1,LAMC2,MSN,CLDN1,LAMB3,SNAI2,PLAU,S100A14,LAMA3,TGFBR2,TGFB2,PLK2,PDLIM1,TNFAIP3,DDX58,ITGB4,MET,GAS6,ADGRG1,ITGA3,FSCN1,FERMT1,ATP2B4,F11R,PALLD,RAC2,GADD45A,MMP14,RRAS,GPC1,AGTR1,APOH,HGF,PLA2G7,FGF13,LEF1
GO:BP	cell motility	GO:0048870	6.9668e-06	5.15697	1645	179	39	21029	S100A2,ANXA3,CAV1,IFITM1,LAMC2,MSN,CLDN1,LAMB3,SNAI2,PLAU,S100A14,LAMA3,TGFBR2,TGFB2,PLK2,PDLIM1,TNFAIP3,DDX58,ITGB4,MET,GAS6,ADGRG1,ITGA3,FSCN1,FERMT1,ATP2B4,F11R,PALLD,RAC2,GADD45A,MMP14,RRAS,GPC1,AGTR1,APOH,HGF,PLA2G7,FGF13,LEF1
GO:BP	regulation of cell death	GO:0010941	7.17887e-06	5.14394	1575	179	38	21029	CAV1,IER3,IFI6,SNAI2,ALDH1A3,DFNA5,TGFB2,PLK2,GSTP1,LAMP3,CDKN2A,TNFAIP3,ZFP36L1,CTSB,MET,GAS6,STAT1,SOCS2,SIK1,IFIT2,CASP4,TNFAIP8,STK17A,HLA-G,GADD45A,PMAIP1,FOXO1,NPC1,GADD45B,CREB3L1,NKX3-1,CDK19,APOH,HGF,AR,LEF1,ALB,TOX3
GO:BP	regulation of epithelial cell proliferation	GO:0050678	9.94264e-06	5.0025	338	179	17	21029	SERPINB5,CAV2,CAV1,AREG,CLDN1,SNAI2,CDH3,TGFB2,TNFAIP3,ZFP36L1,STAT1,PTCH1,NKX3-1,AGTR1,APOH,RAP1GAP,AR
GO:BP	regulation of multicellular organismal development	GO:2000026	1.01162e-05	4.99498	1315	179	34	21029	ANXA3,CAV1,IL18,SNAI2,CDH3,C3,LAMA3,TGFBR2,TGFB2,PLK2,ZBED2,CDKN2A,TNFAIP3,ZFP36L1,GAS6,STAT1,HPSE,TRIM16,FERMT1,ATP2B4,F11R,HLA-G,GADD45A,MAN2A1,MMP14,BHLHE40,RRAS,PTCH1,BCOR,CREB3L1,APOH,HGF,FGF13,LEF1
GO:BP	regulation of molecular function	GO:0065009	1.03615e-05	4.98458	3017	179	56	21029	SERPINB5,CAV2,ANXA3,CST6,CAV1,AREG,IL18,GPR87,IFIT1,IFI6,PLAU,CDH3,C3,TGFBR2,TGFB2,GSTP1,LAMP3,CDKN2A,TNFAIP3,DDX58,CTSB,MET,GAS6,SOCS2,GNA15,SIK1,RGS20,IFIT2,HSPA2,FGD6,ADORA2B,ATP2B4,TNFAIP8,F11R,RAC2,GADD45A,PMAIP1,TRIM38,IL32,BHLHE40,GM2A,GADD45B,CAMK1,PTCH1,AKAP9,NKX3-1,AGTR1,APOH,RAP1GAP,PPM1E,HGF,AR,FGF13,PRKAR2B,LEF1,ARHGAP6
GO:BP	negative regulation of multicellular organismal process	GO:0051241	1.21e-05	4.91721	996	179	29	21029	SNAI2,PLAU,CDH3,TGFBR2,TGFB2,PLK2,NMI,GSTP1,CDKN2A,TNFAIP3,GAS6,STAT1,SOCS2,ADORA2B,FERMT1,ATP2B4,HLA-G,GADD45A,FOXO1,PTCH1,BCOR,CREB3L1,NKX3-1,APOH,RAP1GAP,HGF,FGF13,LEF1,TSPAN8
GO:BP	movement of cell or subcellular component	GO:0006928	1.63973e-05	4.78523	2074	179	44	21029	S100A2,ANXA3,CAV1,IFITM1,LAMC2,MSN,CLDN1,LAMB3,SNAI2,PLAU,S100A14,LAMA3,TGFBR2,TGFB2,PLK2,PDLIM1,TNFAIP3,DDX58,ITGB4,MET,GAS6,ADGRG1,ITGA3,FSCN1,FERMT1,ATP2B4,F11R,PALLD,RAC2,GADD45A,DSG2,MMP14,MREG,RRAS,GPC1,PTCH1,KIF1A,AKAP9,AGTR1,APOH,HGF,PLA2G7,FGF13,LEF1
GO:BP	response to oxygen-containing compound	GO:1901700	1.8577e-05	4.73102	1631	179	38	21029	CAV2,CAV1,AREG,IL18,MSN,CDA,CLDN1,SNAI2,S100A14,TGFBR2,TGFB2,GSTP1,TNFAIP3,ASS1,ZFP36L1,GJB3,MET,GAS6,STAT1,SOCS2,GNA15,CASP4,TRIM16,CD55,ATP2B4,ZDHHC7,FOXO1,PTCH1,P2RX5,AKAP9,NKX3-1,AGTR1,CDK19,ZBTB20,RRAGD,HGF,AR,COLEC12
GO:BP	regulation of cell motility	GO:2000145	1.88307e-05	4.72513	953	179	28	21029	ANXA3,CAV1,IFITM1,LAMC2,MSN,CLDN1,SNAI2,PLAU,S100A14,LAMA3,TGFBR2,TGFB2,PLK2,DDX58,MET,GAS6,ADGRG1,ITGA3,FERMT1,ATP2B4,RAC2,GADD45A,MMP14,RRAS,APOH,HGF,PLA2G7,LEF1
GO:BP	innate immune response	GO:0045087	1.92046e-05	4.71659	892	179	27	21029	IL18,LCN2,IFITM1,IFIT1,MX1,CLDN1,IFI6,C3,HLA-A,NMI,IRF9,DDX60,TNFAIP3,IFITM3,ASS1,DDX58,STAT1,OPTN,IFITM2,HLA-E,IFIT2,CASP4,CD55,HLA-G,TRIM38,ISG20,COLEC12
GO:BP	apoptotic process	GO:0006915	1.97231e-05	4.70503	1857	179	41	21029	CAV1,LCN2,IER3,MX1,IFI6,SNAI2,S100A14,ALDH1A3,TGFBR2,DFNA5,TGFB2,PLK2,GSTP1,LAMP3,CDKN2A,TNFAIP3,ZFP36L1,CTSB,GAS6,STAT1,DRAM1,SOCS2,SIK1,IFIT2,CASP4,TNFAIP8,STK17A,HLA-G,GADD45A,PMAIP1,FOXO1,GADD45B,CREB3L1,NKX3-1,CDK19,APOH,HGF,AR,LEF1,ALB,TOX3
GO:BP	regulation of defense response	GO:0031347	2.1159e-05	4.6745	606	179	22	21029	IL18,IFIT1,VAMP8,C3,PLK2,HLA-A,NMI,GSTP1,TNFAIP3,DDX58,STAT1,OPTN,HLA-E,CASP4,ADORA2B,HLA-G,TSPAN6,TRIM38,AGTR1,CDK19,HGF,PLA2G7
GO:BP	cellular response to organic cyclic compound	GO:0071407	3.31963e-05	4.47891	567	179	21	21029	CAV2,CAV1,IL18,IFIT1,MSN,SNAI2,ASS1,DDX58,ZFP36L1,STAT1,GNA15,ATP2B4,NPC1,TIPARP,PTCH1,AKAP9,NKX3-1,SCGB2A1,GABRB3,AR,COLEC12
GO:BP	locomotion	GO:0040011	3.60348e-05	4.44328	1821	179	40	21029	S100A2,ANXA3,CAV1,IFITM1,LAMC2,MSN,CLDN1,LAMB3,SNAI2,PLAU,S100A14,LAMA3,TGFBR2,TGFB2,PLK2,PDLIM1,TNFAIP3,DDX58,ITGB4,MET,GAS6,ADGRG1,ITGA3,FSCN1,FERMT1,ATP2B4,F11R,PALLD,RAC2,GADD45A,MMP14,RRAS,GPC1,PTCH1,AGTR1,APOH,HGF,PLA2G7,FGF13,LEF1
GO:BP	negative regulation of catalytic activity	GO:0043086	3.75691e-05	4.42517	682	179	23	21029	SERPINB5,ANXA3,CST6,CAV1,GPR87,IFIT1,IFI6,C3,TGFB2,GSTP1,LAMP3,CDKN2A,TNFAIP3,GAS6,ATP2B4,TNFAIP8,F11R,GADD45A,GADD45B,AKAP9,PPM1E,HGF,PRKAR2B
GO:BP	negative regulation of response to stimulus	GO:0048585	3.9455e-05	4.4039	1604	179	37	21029	CAV2,CAV1,AREG,IFI6,SNAI2,PLAU,TGFB2,PLK2,HLA-A,NMI,GSTP1,TNFAIP3,MET,GAS6,STAT1,OPTN,SOCS2,HLA-E,RGS20,ITGA3,FERMT1,CD55,ATP2B4,HLA-G,TSPAN6,TRIM38,MMP14,GPR161,FOXO1,GPC1,PTCH1,CREB3L1,NKX3-1,APOH,HGF,AR,TSPAN8
GO:BP	response to interferon-alpha	GO:0035455	4.48135e-05	4.34859	22	179	6	21029	IFITM1,LAMP3,IFITM3,GAS6,IFITM2,IFIT2
GO:BP	positive regulation of cell migration	GO:0030335	4.53739e-05	4.34319	524	179	20	21029	ANXA3,CAV1,LAMC2,CLDN1,SNAI2,PLAU,S100A14,TGFBR2,TGFB2,PLK2,MET,GAS6,ITGA3,FERMT1,RAC2,MMP14,RRAS,HGF,PLA2G7,LEF1
GO:BP	positive regulation of cell communication	GO:0010647	4.73432e-05	4.32474	1689	179	38	21029	CAV2,SCEL,CAV1,AREG,IL18,VAMP8,CDH3,C3,DFNA5,TGFB2,PLK2,NMI,DDX60,CDKN2A,TNFAIP3,MET,GAS6,HPSE,ADGRG1,CASP4,AVPI1,TRIM16,ADORA2B,FERMT1,F11R,GADD45A,TSPAN6,PMAIP1,TRIM38,GADD45B,P2RX5,NKX3-1,ADAMTS3,RRAGD,SCUBE2,HGF,AR,LEF1
GO:BP	regulation of locomotion	GO:0040012	4.94069e-05	4.30621	997	179	28	21029	ANXA3,CAV1,IFITM1,LAMC2,MSN,CLDN1,SNAI2,PLAU,S100A14,LAMA3,TGFBR2,TGFB2,PLK2,DDX58,MET,GAS6,ADGRG1,ITGA3,FERMT1,ATP2B4,RAC2,GADD45A,MMP14,RRAS,APOH,HGF,PLA2G7,LEF1
GO:BP	positive regulation of signaling	GO:0023056	5.04096e-05	4.29749	1693	179	38	21029	CAV2,SCEL,CAV1,AREG,IL18,VAMP8,CDH3,C3,DFNA5,TGFB2,PLK2,NMI,DDX60,CDKN2A,TNFAIP3,MET,GAS6,HPSE,ADGRG1,CASP4,AVPI1,TRIM16,ADORA2B,FERMT1,F11R,GADD45A,TSPAN6,PMAIP1,TRIM38,GADD45B,P2RX5,NKX3-1,ADAMTS3,RRAGD,SCUBE2,HGF,AR,LEF1
GO:BP	negative regulation of developmental process	GO:0051093	8.10523e-05	4.09123	893	179	26	21029	CAV1,AREG,IL18,SNAI2,CDH3,TGFBR2,TGFB2,PLK2,CDKN2A,ZFP36L1,GAS6,STAT1,SOCS2,FERMT1,ATP2B4,HLA-G,GADD45A,FOXO1,PTCH1,BCOR,CREB3L1,NKX3-1,APOH,RAP1GAP,FGF13,LEF1
GO:BP	positive regulation of cell motility	GO:2000147	9.47243e-05	4.02354	548	179	20	21029	ANXA3,CAV1,LAMC2,CLDN1,SNAI2,PLAU,S100A14,TGFBR2,TGFB2,PLK2,MET,GAS6,ITGA3,FERMT1,RAC2,MMP14,RRAS,HGF,PLA2G7,LEF1
GO:BP	epidermis development	GO:0008544	9.61578e-05	4.01702	347	179	16	21029	KRT6A,SCEL,CST6,LAMC2,LAMB3,CDH3,LAMA3,PPL,TGFB2,ZBED2,ZFP36L1,HPSE,TRIM16,FERMT1,PALLD,PTCH1
GO:BP	cellular response to oxygen-containing compound	GO:1901701	9.98398e-05	4.0007	1164	179	30	21029	CAV2,CAV1,IL18,MSN,CLDN1,SNAI2,GSTP1,TNFAIP3,ASS1,ZFP36L1,GJB3,MET,GAS6,STAT1,SOCS2,GNA15,CASP4,CD55,ATP2B4,ZDHHC7,FOXO1,PTCH1,AKAP9,AGTR1,CDK19,ZBTB20,RRAGD,HGF,AR,COLEC12
GO:BP	regulation of localization	GO:0032879	0.00010397	3.98309	2701	179	50	21029	ANXA3,CAV1,IFITM1,CLIC3,LAMC2,MSN,VAMP8,CLDN1,SNAI2,PLAU,CDH3,S100A14,C3,LAMA3,TGFBR2,TGFB2,PLK2,CDKN2A,DDX58,ZFP36L1,MET,GAS6,SIK1,HSPA2,ADGRG1,ITGA3,ADORA2B,FERMT1,ATP2B4,RAC2,GADD45A,TRIM38,DSG2,MMP14,ZDHHC7,RRAS,GPC1,CAMK1,PTCH1,P2RX5,AKAP9,NKX3-1,AGTR1,APOH,CADPS2,HGF,PLA2G7,AR,FGF13,LEF1
GO:BP	positive regulation of intracellular signal transduction	GO:1902533	0.000110842	3.9553	971	179	27	21029	CAV2,CAV1,AREG,IL18,DFNA5,TGFB2,PLK2,NMI,DDX60,CDKN2A,MET,GAS6,HPSE,ADGRG1,AVPI1,ADORA2B,F11R,GADD45A,TSPAN6,PMAIP1,TRIM38,GADD45B,P2RX5,NKX3-1,RRAGD,HGF,AR
GO:BP	negative regulation of cellular process	GO:0048523	0.000126554	3.89772	4818	179	73	21029	SERPINB5,CAV2,CST6,CAV1,AREG,IL18,IFITM1,IER3,CDA,VAMP8,IFI6,SNAI2,C3,TGFBR2,DFNA5,TGFB2,PLK2,HLA-A,NMI,ZBED2,GSTP1,SVIL,LAMP3,CAPG,CDKN2A,TNFAIP3,ASS1,ZFP36L1,MET,GAS6,STAT1,OPTN,SOCS2,SIK1,HLA-E,RGS20,HSPA2,ADGRG1,ITGA3,FERMT1,ATP2B4,TNFAIP8,TFAP2C,F11R,PITX1,HLA-G,GADD45A,TSPAN6,MMP14,BHLHE40,GPR161,FOXO1,RRAS,TMOD3,NPC1,GADD45B,GPC1,PTCH1,BCOR,CREB3L1,NKX3-1,APOH,RAP1GAP,ZBTB20,PPM1E,HGF,AR,F…
GO:BP	positive regulation of cellular component movement	GO:0051272	0.000138766	3.85772	561	179	20	21029	ANXA3,CAV1,LAMC2,CLDN1,SNAI2,PLAU,S100A14,TGFBR2,TGFB2,PLK2,MET,GAS6,ITGA3,FERMT1,RAC2,MMP14,RRAS,HGF,PLA2G7,LEF1
GO:BP	regulation of catalytic activity	GO:0050790	0.000145422	3.83737	2314	179	45	21029	SERPINB5,CAV2,ANXA3,CST6,CAV1,AREG,IL18,GPR87,IFIT1,IFI6,CDH3,C3,TGFBR2,TGFB2,GSTP1,LAMP3,CDKN2A,TNFAIP3,CTSB,MET,GAS6,SOCS2,GNA15,RGS20,FGD6,ADORA2B,ATP2B4,TNFAIP8,F11R,RAC2,GADD45A,PMAIP1,GM2A,GADD45B,CAMK1,AKAP9,NKX3-1,AGTR1,APOH,RAP1GAP,PPM1E,HGF,FGF13,PRKAR2B,ARHGAP6
GO:BP	positive regulation of locomotion	GO:0040017	0.000151305	3.82015	564	179	20	21029	ANXA3,CAV1,LAMC2,CLDN1,SNAI2,PLAU,S100A14,TGFBR2,TGFB2,PLK2,MET,GAS6,ITGA3,FERMT1,RAC2,MMP14,RRAS,HGF,PLA2G7,LEF1
GO:BP	response to endogenous stimulus	GO:0009719	0.000176559	3.75311	1551	179	35	21029	CAV2,ANXA3,CAV1,AREG,CLDN1,SNAI2,TGFBR2,TGFB2,ASS1,ZFP36L1,CTSB,STAT1,SOCS2,GNA15,ITGA3,CASP4,TRIM16,FERMT1,ATP2B4,LTBP2,MMP14,ZDHHC7,FOXO1,NPC1,GPC1,CREB3L1,AKAP9,NKX3-1,SCGB2A1,AGTR1,RAP1GAP,GABRB3,RRAGD,AR,LEF1
GO:BP	cellular developmental process	GO:0048869	0.00022643	3.64507	4210	179	66	21029	KRT6A,CAV2,SCEL,CAV1,AREG,IL18,IFITM1,LAMC2,MSN,CLDN1,LAMB3,SNAI2,CDH3,C3,LAMA3,TGFBR2,PPL,DFNA5,TGFB2,PLK2,ZBED2,CDKN2A,ZFP36L1,ITGB4,CTSB,MET,GAS6,STAT1,SOCS2,HPSE,SIK1,HSPA2,ADGRG1,ITGA3,TRIM16,F11R,PITX1,PALLD,RAC2,HLA-G,KLF6,MAN2A1,MMP14,MREG,ZDHHC7,RAB32,BHLHE40,FOXO1,RRAS,TMOD3,GADD45B,GPC1,TIPARP,CAMK1,PTCH1,CREB3L1,KIF1A,NKX3-1,AGTR1,RAP1GAP,TDRD1,SCUBE2,HGF,AR,FGF13,LEF1
GO:BP	regulation of angiogenesis	GO:0045765	0.000243448	3.61359	279	179	14	21029	ANXA3,C3,TGFBR2,TGFB2,PLK2,TNFAIP3,STAT1,ATP2B4,HLA-G,GADD45A,RRAS,CREB3L1,APOH,HGF
GO:BP	tissue morphogenesis	GO:0048729	0.000245296	3.61031	638	179	21	21029	SERPINB5,KRT6A,AREG,MSN,SNAI2,ALDH1A3,LAMA3,TGFBR2,TGFB2,ITGB4,MET,STAT1,ITGA3,FERMT1,MMP14,ZDHHC7,PTCH1,NKX3-1,HGF,AR,LEF1
GO:BP	cell differentiation	GO:0030154	0.000253933	3.59528	4128	179	65	21029	KRT6A,CAV2,SCEL,CAV1,AREG,IL18,IFITM1,LAMC2,MSN,CLDN1,LAMB3,SNAI2,CDH3,C3,LAMA3,TGFBR2,PPL,DFNA5,TGFB2,ZBED2,CDKN2A,ZFP36L1,ITGB4,CTSB,MET,GAS6,STAT1,SOCS2,HPSE,SIK1,HSPA2,ADGRG1,ITGA3,TRIM16,F11R,PITX1,PALLD,RAC2,HLA-G,KLF6,MAN2A1,MMP14,MREG,ZDHHC7,RAB32,BHLHE40,FOXO1,RRAS,TMOD3,GADD45B,GPC1,TIPARP,CAMK1,PTCH1,CREB3L1,KIF1A,NKX3-1,AGTR1,RAP1GAP,TDRD1,SCUBE2,HGF,AR,FGF13,LEF1
GO:BP	response to lipid	GO:0033993	0.000281487	3.55054	887	179	25	21029	ANXA3,CAV1,AREG,IL18,MSN,CLDN1,SNAI2,S100A14,TGFBR2,TGFB2,GSTP1,TNFAIP3,ASS1,ZFP36L1,GJB3,SOCS2,TRIM16,CD55,FOXO1,NPC1,PTCH1,NKX3-1,SCGB2A1,CDK19,AR
GO:BP	negative regulation of epithelial cell proliferation	GO:0050680	0.000284666	3.54566	128	179	10	21029	CAV2,CAV1,SNAI2,TGFB2,STAT1,PTCH1,NKX3-1,APOH,RAP1GAP,AR
GO:BP	regulation of vasculature development	GO:1901342	0.000289884	3.53778	283	179	14	21029	ANXA3,C3,TGFBR2,TGFB2,PLK2,TNFAIP3,STAT1,ATP2B4,HLA-G,GADD45A,RRAS,CREB3L1,APOH,HGF
GO:BP	morphogenesis of an epithelium	GO:0002009	0.000301208	3.52113	533	179	19	21029	SERPINB5,KRT6A,AREG,MSN,SNAI2,ALDH1A3,LAMA3,TGFBR2,TGFB2,MET,STAT1,FERMT1,MMP14,ZDHHC7,PTCH1,NKX3-1,HGF,AR,LEF1
GO:BP	positive regulation of cell differentiation	GO:0045597	0.000375102	3.42585	837	179	24	21029	IL18,IFITM1,SNAI2,TGFBR2,TGFB2,ZBED2,ZFP36L1,GAS6,STAT1,SOCS2,TRIM16,F11R,HLA-G,MAN2A1,MMP14,RRAS,GPC1,CAMK1,PTCH1,AGTR1,SCUBE2,HGF,AR,LEF1
GO:BP	positive regulation of response to external stimulus	GO:0032103	0.000389389	3.40962	435	179	17	21029	IL18,VAMP8,S100A14,C3,NMI,DDX60,MET,GAS6,OPTN,HLA-E,ADORA2B,RAC2,HLA-G,AGTR1,CDK19,APOH,PLA2G7
GO:BP	cellular response to endogenous stimulus	GO:0071495	0.000389693	3.40928	1310	179	31	21029	CAV2,CAV1,CLDN1,SNAI2,TGFBR2,TGFB2,ASS1,ZFP36L1,CTSB,STAT1,SOCS2,GNA15,ITGA3,CASP4,FERMT1,ATP2B4,LTBP2,ZDHHC7,FOXO1,NPC1,GPC1,CREB3L1,AKAP9,NKX3-1,SCGB2A1,AGTR1,RAP1GAP,GABRB3,RRAGD,AR,LEF1
GO:BP	regulation of biological quality	GO:0065008	0.000535032	3.27162	3741	179	60	21029	CAV2,CAV1,IL18,LCN2,IFIT1,MSN,VAMP8,CLDN1,IFI6,PLAU,CDH3,S100A14,ALDH1A3,PLK2,GSTP1,SVIL,PYGL,CAPG,CDKN2A,TNFAIP3,ZFP36L1,CTSB,MET,GAS6,STAT1,SOCS2,GNA15,HPSE,ADGRG1,FGD6,ADORA2B,CD55,ATP2B4,F11R,RAC2,PMAIP1,DSG2,FOXO1,TMOD3,NPC1,TIPARP,CAMK1,PTCH1,P2RX5,KIF1A,AKAP9,NKX3-1,AGTR1,APOH,CADPS2,GABRB3,ZBTB20,HSD17B11,ACSM3,PLA2G7,AR,FGF13,ALB,KLK2,TSPAN8
GO:BP	localization	GO:0051179	0.000568503	3.24527	6425	179	87	21029	S100A2,CAV2,ANXA3,CAV1,LCN2,IFITM1,CLIC3,IFIT1,LAMC2,MSN,VAMP8,CLDN1,LAMB3,SNAI2,PLAU,CDH3,LGALS3BP,S100A14,C3,LAMA3,TGFBR2,TGFB2,PLK2,PDLIM1,GSTP1,LAMP3,CDKN2A,TNFAIP3,DDX58,SYS1,ZFP36L1,ITGB4,GJB3,MET,GAS6,OPTN,SOCS2,HPSE,SIK1,HSPA2,ADGRG1,ITGA3,ADORA2B,FSCN1,FERMT1,ATP2B4,F11R,LTBP2,ARL4C,PALLD,RAC2,PITPNC1,TRIP10,DHRS1,GADD45A,PMAIP1,TRIM38,DSG2,MMP14,MREG,ZDHHC7,RAB32,GM2A,RRAS,NPC1,GPC1,CAM…
GO:BP	response to cytokine	GO:0034097	0.000581677	3.23532	922	179	25	21029	CAV1,IL18,IFITM1,IFIT1,MX1,CLDN1,DFNA5,HLA-A,NMI,GSTP1,IRF9,LAMP3,TNFAIP3,IFITM3,ASS1,DDX58,ZFP36L1,GAS6,STAT1,IFITM2,HLA-E,IFIT2,CASP4,NKX3-1,LEF1
GO:BP	regulation of cell adhesion	GO:0030155	0.000588266	3.23043	733	179	22	21029	CAV1,IL18,SNAI2,PLAU,LAMA3,TGFBR2,TGFB2,HLA-A,CDKN2A,ASS1,HLA-E,ADGRG1,ITGA3,FERMT1,CD55,F11R,RAC2,HLA-G,MMP14,RRAS,LEF1,ARHGAP6
GO:BP	positive regulation of multicellular organismal process	GO:0051240	0.000728166	3.13777	1421	179	32	21029	ANXA3,CAV1,IL18,LCN2,VAMP8,C3,TGFBR2,TGFB2,HLA-A,ZBED2,DDX58,ZFP36L1,GAS6,STAT1,HPSE,HLA-E,TRIM16,ADORA2B,FERMT1,CD55,HLA-G,MAN2A1,MMP14,IL32,RRAS,NKX3-1,APOH,ZBTB20,SCUBE2,HGF,AR,LEF1
GO:BP	cellular response to cytokine stimulus	GO:0071345	0.00119828	2.92144	828	179	23	21029	CAV1,IL18,IFITM1,IFIT1,MX1,CLDN1,DFNA5,HLA-A,NMI,GSTP1,IRF9,TNFAIP3,IFITM3,ASS1,ZFP36L1,GAS6,STAT1,IFITM2,HLA-E,IFIT2,CASP4,NKX3-1,LEF1
GO:BP	negative regulation of signal transduction	GO:0009968	0.00134423	2.87153	1242	179	29	21029	CAV2,CAV1,AREG,IFI6,SNAI2,TGFB2,NMI,GSTP1,TNFAIP3,MET,GAS6,STAT1,OPTN,SOCS2,RGS20,ITGA3,FERMT1,ATP2B4,HLA-G,TSPAN6,MMP14,GPR161,FOXO1,GPC1,PTCH1,CREB3L1,NKX3-1,HGF,AR
GO:BP	extracellular matrix organization	GO:0030198	0.00143174	2.84414	323	179	14	21029	SERPINB5,CAV2,CAV1,CTSV,LAMB3,TGFB2,GAS6,ITGA3,FSCN1,FERMT1,OLFML2A,MMP14,CREB3L1,ADAMTS3
GO:BP	positive regulation of alpha-beta T cell proliferation	GO:0046641	0.00148053	2.82958	21	179	5	21029	IL18,TGFBR2,HLA-A,HLA-E,CD55
GO:BP	extracellular structure organization	GO:0043062	0.00148542	2.82815	324	179	14	21029	SERPINB5,CAV2,CAV1,CTSV,LAMB3,TGFB2,GAS6,ITGA3,FSCN1,FERMT1,OLFML2A,MMP14,CREB3L1,ADAMTS3
GO:BP	response to interferon-gamma	GO:0034341	0.00149927	2.82412	153	179	10	21029	IFITM1,CLDN1,HLA-A,NMI,IRF9,IFITM3,ASS1,STAT1,IFITM2,HLA-E
GO:BP	external encapsulating structure organization	GO:0045229	0.00159821	2.79637	326	179	14	21029	SERPINB5,CAV2,CAV1,CTSV,LAMB3,TGFB2,GAS6,ITGA3,FSCN1,FERMT1,OLFML2A,MMP14,CREB3L1,ADAMTS3
GO:BP	positive regulation of metabolic process	GO:0009893	0.00166803	2.7778	3678	179	58	21029	ANXA3,CAV1,AREG,IL18,LCN2,MSN,SNAI2,CDH3,C3,TGFBR2,TGFB2,PLK2,HLA-A,NMI,PDLIM1,GSTP1,LAMP3,CDKN2A,TNFAIP3,ASS1,DDX58,ZFP36L1,MET,GAS6,STAT1,OPTN,HPSE,HLA-E,HSPA2,ITGA3,TRIM16,ADORA2B,FERMT1,CD55,ATP2B4,TFAP2C,PITX1,HLA-G,GADD45A,KLF6,PMAIP1,TRIM38,MMP14,IL32,FOXO1,TIPARP,CAMK1,PTCH1,CREB3L1,AKAP9,NKX3-1,AGTR1,ZBTB20,HGF,AR,FGF13,LEF1,TOX3
GO:BP	regulation of viral process	GO:0050792	0.00201314	2.69613	158	179	10	21029	IFITM1,IFIT1,MX1,LAMP3,IFITM3,STAT1,IFITM2,TRIM38,ISG20,IL32
GO:BP	negative regulation of cell communication	GO:0010648	0.00224557	2.64867	1347	179	30	21029	CAV2,CAV1,AREG,IFI6,SNAI2,TGFB2,PLK2,NMI,GSTP1,TNFAIP3,MET,GAS6,STAT1,OPTN,SOCS2,RGS20,ITGA3,FERMT1,ATP2B4,HLA-G,TSPAN6,MMP14,GPR161,FOXO1,GPC1,PTCH1,CREB3L1,NKX3-1,HGF,AR
GO:BP	negative regulation of signaling	GO:0023057	0.00235076	2.62879	1350	179	30	21029	CAV2,CAV1,AREG,IFI6,SNAI2,TGFB2,PLK2,NMI,GSTP1,TNFAIP3,MET,GAS6,STAT1,OPTN,SOCS2,RGS20,ITGA3,FERMT1,ATP2B4,HLA-G,TSPAN6,MMP14,GPR161,FOXO1,GPC1,PTCH1,CREB3L1,NKX3-1,HGF,AR
GO:BP	negative regulation of viral process	GO:0048525	0.00249206	2.60344	93	179	8	21029	IFITM1,IFIT1,MX1,IFITM3,STAT1,IFITM2,ISG20,IL32
GO:BP	response to type I interferon	GO:0034340	0.00282367	2.54919	66	179	7	21029	IFITM1,IFIT1,MX1,IRF9,IFITM3,STAT1,IFITM2
GO:BP	response to nitrogen compound	GO:1901698	0.0035664	2.44777	1088	179	26	21029	CAV2,CAV1,AREG,IFIT1,CDA,TNFAIP3,ASS1,DDX58,ZFP36L1,STAT1,SOCS2,GNA15,CASP4,TRIM16,ATP2B4,PMAIP1,ZDHHC7,FOXO1,NPC1,P2RX5,AKAP9,AGTR1,GABRB3,RRAGD,PRKAR2B,COLEC12
GO:BP	positive regulation of inflammatory response	GO:0050729	0.0035785	2.4463	131	179	9	21029	IL18,VAMP8,C3,NMI,HLA-E,ADORA2B,AGTR1,CDK19,PLA2G7
GO:BP	regulation of inflammatory response	GO:0050727	0.00407897	2.38945	353	179	14	21029	IL18,VAMP8,C3,PLK2,NMI,GSTP1,TNFAIP3,HLA-E,CASP4,ADORA2B,AGTR1,CDK19,HGF,PLA2G7
GO:BP	keratinocyte proliferation	GO:0043616	0.00415904	2.38101	45	179	6	21029	AREG,SNAI2,CDH3,ZFP36L1,FERMT1,PTCH1
GO:BP	regulation of cell differentiation	GO:0045595	0.00422519	2.37415	1541	179	32	21029	CAV1,AREG,IL18,IFITM1,SNAI2,TGFBR2,TGFB2,ZBED2,CDKN2A,ZFP36L1,GAS6,STAT1,SOCS2,SIK1,TRIM16,F11R,HLA-G,MAN2A1,MMP14,BHLHE40,FOXO1,RRAS,GPC1,CAMK1,PTCH1,AGTR1,RAP1GAP,SCUBE2,HGF,AR,FGF13,LEF1
GO:BP	negative regulation of cell population proliferation	GO:0008285	0.00520905	2.28324	707	179	20	21029	CAV2,CAV1,IFITM1,SNAI2,TGFBR2,DFNA5,TGFB2,NMI,GSTP1,CDKN2A,TNFAIP3,STAT1,ADGRG1,FERMT1,HLA-G,PTCH1,NKX3-1,APOH,RAP1GAP,AR
GO:BP	negative regulation of angiogenesis	GO:0016525	0.00541268	2.26659	103	179	8	21029	TGFB2,PLK2,STAT1,ATP2B4,HLA-G,GADD45A,CREB3L1,APOH
GO:BP	wound healing	GO:0042060	0.00548332	2.26096	415	179	15	21029	KRT6A,CAV1,CLDN1,PLAU,CDH3,TGFBR2,PPL,TGFB2,TNFAIP3,GAS6,HPSE,FERMT1,F11R,APOH,TSPAN8
GO:BP	regulation of viral life cycle	GO:1903900	0.00551299	2.25861	138	179	9	21029	IFITM1,IFIT1,MX1,LAMP3,IFITM3,IFITM2,TRIM38,ISG20,IL32
GO:BP	response to hormone	GO:0009725	0.00571397	2.24306	841	179	22	21029	CAV2,ANXA3,CAV1,AREG,CLDN1,TGFBR2,TGFB2,ASS1,ZFP36L1,CTSB,STAT1,SOCS2,ITGA3,TRIM16,MMP14,ZDHHC7,FOXO1,NPC1,NKX3-1,SCGB2A1,AGTR1,AR
GO:BP	positive regulation of gene expression	GO:0010628	0.0057656	2.23916	1117	179	26	21029	CAV1,IL18,MSN,CDH3,C3,HLA-A,LAMP3,CDKN2A,DDX58,GAS6,STAT1,HPSE,HLA-E,ITGA3,TRIM16,ADORA2B,FERMT1,CD55,HLA-G,MMP14,IL32,NKX3-1,ZBTB20,HGF,AR,LEF1
GO:BP	negative regulation of blood vessel morphogenesis	GO:2000181	0.00582155	2.23496	104	179	8	21029	TGFB2,PLK2,STAT1,ATP2B4,HLA-G,GADD45A,CREB3L1,APOH
GO:BP	epithelial cell differentiation	GO:0030855	0.00586554	2.23169	650	179	19	21029	KRT6A,SCEL,CAV1,MSN,CLDN1,CDH3,PPL,ZBED2,ZFP36L1,CTSB,MET,STAT1,HPSE,TRIM16,F11R,PALLD,ZDHHC7,PTCH1,AR
GO:BP	negative regulation of vasculature development	GO:1901343	0.00625635	2.20368	105	179	8	21029	TGFB2,PLK2,STAT1,ATP2B4,HLA-G,GADD45A,CREB3L1,APOH
GO:BP	positive regulation of macromolecule metabolic process	GO:0010604	0.00721065	2.14203	3378	179	53	21029	ANXA3,CAV1,AREG,IL18,MSN,SNAI2,CDH3,C3,TGFBR2,TGFB2,PLK2,HLA-A,NMI,PDLIM1,LAMP3,CDKN2A,TNFAIP3,DDX58,ZFP36L1,MET,GAS6,STAT1,HPSE,HLA-E,HSPA2,ITGA3,TRIM16,ADORA2B,FERMT1,CD55,ATP2B4,TFAP2C,PITX1,HLA-G,KLF6,PMAIP1,TRIM38,MMP14,IL32,FOXO1,TIPARP,CAMK1,PTCH1,CREB3L1,AKAP9,NKX3-1,AGTR1,ZBTB20,HGF,AR,FGF13,LEF1,TOX3
GO:BP	morphogenesis of a branching epithelium	GO:0061138	0.00758625	2.11997	183	179	10	21029	AREG,SNAI2,TGFBR2,MET,MMP14,PTCH1,NKX3-1,HGF,AR,LEF1
GO:BP	positive regulation of cell population proliferation	GO:0008284	0.00777684	2.1092	925	179	23	21029	KRT6A,CAV2,AREG,IL18,LAMC2,CLDN1,CDH3,TGFBR2,TGFB2,HLA-A,TNFAIP3,GAS6,STAT1,HPSE,HLA-E,ADGRG1,CD55,RAC2,NKX3-1,AGTR1,SCUBE2,AR,LEF1
GO:BP	animal organ morphogenesis	GO:0009887	0.00800659	2.09655	1066	179	25	21029	SERPINB5,CAV1,AREG,LAMC2,MSN,LAMB3,SNAI2,ALDH1A3,LAMA3,TGFBR2,TGFB2,TNFAIP3,ITGB4,STAT1,MAN2A1,MMP14,TIPARP,SOBP,PTCH1,BCOR,NKX3-1,SCUBE2,HGF,AR,LEF1
GO:BP	response to wounding	GO:0009611	0.00812315	2.09028	543	179	17	21029	KRT6A,CAV1,CLDN1,PLAU,CDH3,TGFBR2,PPL,TGFB2,TNFAIP3,ZFP36L1,ITGB4,GAS6,HPSE,FERMT1,F11R,APOH,TSPAN8
GO:BP	modulation by symbiont of entry into host	GO:0052372	0.00989525	2.00457	52	179	6	21029	KRT6A,CAV1,IFITM1,IFITM3,IFITM2,TRIM38
GO:BP	positive regulation of immune effector process	GO:0002699	0.0110245	1.95764	235	179	11	21029	IL18,VAMP8,C3,HLA-A,DDX60,DDX58,HLA-E,ADORA2B,CD55,RAC2,HLA-G
GO:BP	response to growth factor	GO:0070848	0.0114529	1.94109	681	179	19	21029	CAV2,ANXA3,CAV1,CLDN1,SNAI2,TGFBR2,TGFB2,ZFP36L1,GAS6,ITGA3,FERMT1,ATP2B4,LTBP2,GPC1,CREB3L1,ADAMTS3,RAP1GAP,HGF,LEF1
GO:BP	protein localization to plasma membrane	GO:0072659	0.0121801	1.91435	285	179	12	21029	VAMP8,SYS1,GAS6,OPTN,ITGA3,ATP2B4,F11R,MMP14,ZDHHC7,PTCH1,AR,FGF13
GO:BP	positive regulation of apoptotic process	GO:0043065	0.0122904	1.91043	501	179	16	21029	CAV1,ALDH1A3,DFNA5,TGFB2,CDKN2A,SIK1,IFIT2,TNFAIP8,STK17A,HLA-G,GADD45A,PMAIP1,FOXO1,GADD45B,NKX3-1,CDK19
GO:BP	protein localization to cell periphery	GO:1990778	0.0128583	1.89082	337	179	13	21029	CAV1,VAMP8,SYS1,GAS6,OPTN,ITGA3,ATP2B4,F11R,MMP14,ZDHHC7,PTCH1,AR,FGF13
GO:BP	cell-cell adhesion	GO:0098609	0.0135856	1.86692	888	179	22	21029	CAV1,IL18,MSN,CLDN1,CDH3,LAMA3,TGFBR2,TGFB2,HLA-A,PDLIM1,CDKN2A,ASS1,ZFP36L1,HLA-E,CD55,F11R,PALLD,RAC2,HLA-G,DSG2,TMOD3,LEF1
GO:BP	morphogenesis of a branching structure	GO:0001763	0.0145756	1.83637	197	179	10	21029	AREG,SNAI2,TGFBR2,MET,MMP14,PTCH1,NKX3-1,HGF,AR,LEF1
GO:BP	negative regulation of viral genome replication	GO:0045071	0.015343	1.81409	56	179	6	21029	IFITM1,IFIT1,MX1,IFITM3,IFITM2,ISG20
GO:BP	epithelial cell migration	GO:0010631	0.0155686	1.80775	292	179	12	21029	S100A2,ANXA3,TGFBR2,TGFB2,PLK2,MET,ITGA3,FERMT1,ATP2B4,GADD45A,RRAS,APOH
GO:BP	regulation of viral genome replication	GO:0045069	0.0156237	1.80622	85	179	7	21029	IFITM1,IFIT1,MX1,IFITM3,IFITM2,TRIM38,ISG20
GO:BP	positive regulation of programmed cell death	GO:0043068	0.0165231	1.78191	513	179	16	21029	CAV1,ALDH1A3,DFNA5,TGFB2,CDKN2A,SIK1,IFIT2,TNFAIP8,STK17A,HLA-G,GADD45A,PMAIP1,FOXO1,GADD45B,NKX3-1,CDK19
GO:BP	epithelium migration	GO:0090132	0.0172573	1.76303	295	179	12	21029	S100A2,ANXA3,TGFBR2,TGFB2,PLK2,MET,ITGA3,FERMT1,ATP2B4,GADD45A,RRAS,APOH
GO:BP	regulation of response to biotic stimulus	GO:0002831	0.0175907	1.75472	347	179	13	21029	IFIT1,HLA-A,NMI,DDX60,TNFAIP3,DDX58,STAT1,OPTN,HLA-E,CD55,HLA-G,TSPAN6,TRIM38
GO:BP	positive regulation of developmental process	GO:0051094	0.0196079	1.70757	1271	179	27	21029	ANXA3,IL18,IFITM1,SNAI2,C3,TGFBR2,TGFB2,ZBED2,ZFP36L1,GAS6,STAT1,SOCS2,HPSE,TRIM16,F11R,HLA-G,MAN2A1,MMP14,RRAS,GPC1,CAMK1,PTCH1,AGTR1,SCUBE2,HGF,AR,LEF1
GO:BP	cellular response to type I interferon	GO:0071357	0.0208472	1.68095	59	179	6	21029	IFITM1,IFIT1,IRF9,IFITM3,STAT1,IFITM2
GO:BP	regulation of biological process involved in symbiotic interaction	GO:0043903	0.0208472	1.68095	59	179	6	21029	KRT6A,CAV1,IFITM1,IFITM3,IFITM2,TRIM38
GO:BP	regulation of myeloid leukocyte mediated immunity	GO:0002886	0.0208472	1.68095	59	179	6	21029	VAMP8,C3,DDX58,HLA-E,ADORA2B,RAC2
GO:BP	tissue migration	GO:0090130	0.0211228	1.67525	301	179	12	21029	S100A2,ANXA3,TGFBR2,TGFB2,PLK2,MET,ITGA3,FERMT1,ATP2B4,GADD45A,RRAS,APOH
GO:BP	positive regulation of cytokine production	GO:0001819	0.0214836	1.66789	465	179	15	21029	IL18,C3,HLA-A,DDX58,STAT1,HPSE,HLA-E,TRIM16,ADORA2B,FERMT1,CD55,HLA-G,IL32,ZBTB20,HGF
GO:BP	regulation of wound healing	GO:0061041	0.0228459	1.64119	125	179	8	21029	CAV1,CLDN1,PLAU,TNFAIP3,HPSE,FERMT1,APOH,TSPAN8
GO:BP	protection from natural killer cell mediated cytotoxicity	GO:0042270	0.0228916	1.64032	6	179	3	21029	HLA-A,HLA-E,HLA-G
GO:BP	cellular response to growth factor stimulus	GO:0071363	0.0245158	1.61055	654	179	18	21029	CAV2,CAV1,CLDN1,SNAI2,TGFBR2,TGFB2,ZFP36L1,GAS6,ITGA3,FERMT1,ATP2B4,LTBP2,GPC1,CREB3L1,ADAMTS3,RAP1GAP,HGF,LEF1
GO:BP	regulation of alpha-beta T cell proliferation	GO:0046640	0.0247337	1.60671	36	179	5	21029	IL18,TGFBR2,HLA-A,HLA-E,CD55
GO:BP	vascular endothelial growth factor production	GO:0010573	0.0247337	1.60671	36	179	5	21029	C3,HPSE,ADGRG1,ADORA2B,ADAMTS3
GO:BP	regulation of anatomical structure morphogenesis	GO:0022603	0.0261147	1.58311	926	179	22	21029	ANXA3,MSN,SNAI2,C3,TGFBR2,TGFB2,PLK2,TNFAIP3,STAT1,FGD6,ATP2B4,F11R,RAC2,HLA-G,GADD45A,RRAS,CREB3L1,KIF1A,APOH,HGF,AR,FGF13
GO:BP	roof of mouth development	GO:0060021	0.0263786	1.57875	92	179	7	21029	SNAI2,TGFBR2,TGFB2,TIPARP,BCOR,GABRB3,LEF1
GO:BP	ameboidal-type cell migration	GO:0001667	0.0265936	1.57522	416	179	14	21029	S100A2,ANXA3,TGFBR2,TGFB2,PLK2,PDLIM1,ITGB4,MET,ITGA3,FERMT1,ATP2B4,GADD45A,RRAS,APOH
GO:BP	cellular response to external stimulus	GO:0071496	0.0274451	1.56153	309	179	12	21029	CAV1,CDA,SNAI2,GAS6,SIK1,ADORA2B,F11R,GADD45A,PMAIP1,FOXO1,RRAGD,ALB
GO:BP	viral genome replication	GO:0019079	0.030431	1.51668	130	179	8	21029	IFITM1,IFIT1,MX1,IFITM3,GAS6,IFITM2,TRIM38,ISG20
GO:BP	leukocyte cell-cell adhesion	GO:0007159	0.0318559	1.49681	367	179	13	21029	CAV1,IL18,MSN,TGFBR2,HLA-A,CDKN2A,ASS1,HLA-E,CD55,F11R,RAC2,HLA-G,LEF1
GO:BP	cellular response to exogenous dsRNA	GO:0071360	0.0342405	1.46546	19	179	4	21029	CAV1,IFIT1,DDX58,COLEC12
GO:BP	interferon-gamma-mediated signaling pathway	GO:0060333	0.0370021	1.43177	39	179	5	21029	HLA-A,NMI,IRF9,STAT1,HLA-E
GO:BP	alpha-beta T cell proliferation	GO:0046633	0.0370021	1.43177	39	179	5	21029	IL18,TGFBR2,HLA-A,HLA-E,CD55
GO:BP	regulation of cytokine production involved in immune response	GO:0002718	0.0373253	1.428	97	179	7	21029	IL18,TGFB2,HLA-A,DDX58,HLA-E,CD55,HLA-G
GO:BP	cytokine production involved in immune response	GO:0002367	0.0373253	1.428	97	179	7	21029	IL18,TGFB2,HLA-A,DDX58,HLA-E,CD55,HLA-G
GO:BP	cellular response to nitrogen compound	GO:1901699	0.03886	1.4105	677	179	18	21029	CAV2,CAV1,IFIT1,ASS1,DDX58,ZFP36L1,STAT1,SOCS2,GNA15,CASP4,ATP2B4,ZDHHC7,FOXO1,AKAP9,AGTR1,GABRB3,RRAGD,COLEC12
GO:BP	enzyme linked receptor protein signaling pathway	GO:0007167	0.039308	1.40552	951	179	22	21029	CAV2,CAV1,AREG,IFI6,CDH3,TGFBR2,TGFB2,MET,GAS6,SOCS2,ITGA3,FERMT1,LTBP2,FOXO1,GPC1,TIPARP,CREB3L1,NKX3-1,ADAMTS3,HGF,AR,LEF1
GO:BP	response to bacterium	GO:0009617	0.0395188	1.4032	744	179	19	21029	KRT6A,ANXA3,CAV1,IL18,LCN2,CLDN1,S100A14,C3,IFI44,HLA-A,GSTP1,PYGL,TNFAIP3,ASS1,OPTN,HLA-E,CD55,CDK19,COLEC12
GO:BP	regulation of hair follicle development	GO:0051797	0.0425166	1.37144	20	179	4	21029	CDH3,TGFB2,HPSE,FERMT1
GO:BP	cytokine-mediated signaling pathway	GO:0019221	0.0425645	1.37095	493	179	15	21029	CAV1,IL18,IFITM1,MX1,HLA-A,NMI,GSTP1,IRF9,TNFAIP3,IFITM3,GAS6,STAT1,IFITM2,HLA-E,CASP4
GO:BP	leukocyte proliferation	GO:0070661	0.045208	1.34478	325	179	12	21029	IL18,MSN,TGFBR2,HLA-A,GSTP1,CDKN2A,TNFAIP3,HLA-E,CD55,RAC2,HLA-G,LEF1
GO:BP	regulation of kinase activity	GO:0043549	0.0457641	1.33948	752	179	19	21029	CAV1,AREG,IL18,TGFBR2,TGFB2,GSTP1,CDKN2A,TNFAIP3,MET,GAS6,SOCS2,ATP2B4,GADD45A,GADD45B,CAMK1,PPM1E,HGF,FGF13,PRKAR2B
GO:BP	positive regulation of molecular function	GO:0044093	0.0465981	1.33163	1491	179	29	21029	CAV2,ANXA3,CAV1,AREG,IL18,CDH3,TGFBR2,TGFB2,CDKN2A,DDX58,MET,GAS6,GNA15,HSPA2,ADORA2B,ATP2B4,F11R,PMAIP1,TRIM38,IL32,CAMK1,AKAP9,NKX3-1,AGTR1,APOH,RAP1GAP,AR,FGF13,ARHGAP6
GO:BP	positive regulation of cytokine production involved in immune response	GO:0002720	0.0475357	1.32298	68	179	6	21029	IL18,HLA-A,DDX58,HLA-E,CD55,HLA-G
GO:BP	animal organ regeneration	GO:0031100	0.0475357	1.32298	68	179	6	21029	ANXA3,CLDN1,TGFBR2,GAS6,PTCH1,HGF
GO:BP	regulation of epithelial cell migration	GO:0010632	0.0480022	1.31874	226	179	10	21029	ANXA3,TGFBR2,TGFB2,PLK2,MET,ITGA3,ATP2B4,GADD45A,RRAS,APOH
GO:BP	positive regulation of cell adhesion	GO:0045785	0.0482471	1.31653	439	179	14	21029	CAV1,IL18,TGFBR2,TGFB2,HLA-A,HLA-E,ADGRG1,ITGA3,FERMT1,CD55,F11R,HLA-G,RRAS,LEF1
GO:BP	reproductive structure development	GO:0048608	0.0482471	1.31653	439	179	14	21029	SERPINB5,C3,TGFB2,ZFP36L1,CTSB,GJB3,ADGRG1,TFAP2C,MMP14,TIPARP,PTCH1,NKX3-1,AR,LEF1
KEGG	Pathways in cancer	KEGG:05200	6.1494e-05	4.21117	529	103	22	8014	LAMC2,LAMB3,LAMA3,TGFBR2,TGFB2,GSTP1,CDKN2A,MET,STAT1,ITGA3,RAC2,GADD45A,PMAIP1,FOXO1,GADD45B,TCF7L1,PTCH1,NKX3-1,AGTR1,HGF,AR,LEF1
KEGG	Colorectal cancer	KEGG:05210	0.00012288	3.91052	86	103	9	8014	AREG,TGFBR2,TGFB2,RAC2,GADD45A,PMAIP1,GADD45B,TCF7L1,LEF1
KEGG	Cellular senescence	KEGG:04218	0.00041198	3.38512	156	103	11	8014	TGFBR2,TGFB2,HLA-A,CDKN2A,ZFP36L1,HLA-E,HLA-G,GADD45A,FOXO1,RRAS,GADD45B
KEGG	Prostate cancer	KEGG:05215	0.0028738	2.54154	97	103	8	8014	PLAU,GSTP1,FOXO1,TCF7L1,CREB3L1,NKX3-1,AR,LEF1
KEGG	Hepatocellular carcinoma	KEGG:05225	0.00449616	2.34716	166	103	10	8014	TGFBR2,TGFB2,GSTP1,CDKN2A,MET,GADD45A,GADD45B,TCF7L1,HGF,LEF1
KEGG	Pancreatic cancer	KEGG:05212	0.00450212	2.34658	76	103	7	8014	TGFBR2,TGFB2,CDKN2A,STAT1,RAC2,GADD45A,GADD45B
KEGG	Proteoglycans in cancer	KEGG:05205	0.0053874	2.26862	205	103	11	8014	CAV2,CAV1,MSN,PLAU,TGFB2,MET,HPSE,RRAS,GPC1,PTCH1,HGF
KEGG	Viral myocarditis	KEGG:05416	0.0067809	2.16871	56	103	6	8014	CAV1,HLA-A,HLA-E,CD55,RAC2,HLA-G
KEGG	Human papillomavirus infection	KEGG:05165	0.00707001	2.15058	331	103	14	8014	LAMC2,MX1,LAMB3,LAMA3,HLA-A,IRF9,ITGB4,STAT1,HLA-E,ITGA3,HLA-G,FOXO1,TCF7L1,CREB3L1
KEGG	Focal adhesion	KEGG:04510	0.0211714	1.67425	200	103	10	8014	CAV2,CAV1,LAMC2,LAMB3,LAMA3,ITGB4,MET,ITGA3,RAC2,HGF
KEGG	Adherens junction	KEGG:04520	0.025605	1.59168	71	103	6	8014	SNAI2,TGFBR2,MET,RAC2,TCF7L1,LEF1
REAC	Interferon alpha/beta signaling	REAC:R-HSA-909733	1.31666e-08	7.88053	70	130	12	10760	IFITM1,IFIT1,MX1,IFI6,HLA-A,IRF9,IFITM3,IFITM2,HLA-E,IFIT2,HLA-G,ISG20
REAC	Interferon Signaling	REAC:R-HSA-913531	3.99714e-06	5.39825	193	130	15	10760	IFITM1,IFIT1,MX1,IFI6,HLA-A,IRF9,IFITM3,DDX58,STAT1,IFITM2,HLA-E,IFIT2,HLA-G,TRIM38,ISG20
REAC	MET activates PTK2 signaling	REAC:R-HSA-8874081	0.000502562	3.29881	30	130	6	10760	LAMC2,LAMB3,LAMA3,MET,ITGA3,HGF
REAC	Endosomal/Vacuolar pathway	REAC:R-HSA-1236977	0.0024369	2.61316	11	130	4	10760	CTSV,HLA-A,HLA-E,HLA-G
REAC	Type I hemidesmosome assembly	REAC:R-HSA-446107	0.0024369	2.61316	11	130	4	10760	LAMC2,LAMB3,LAMA3,ITGB4
REAC	MET promotes cell motility	REAC:R-HSA-8875878	0.00294269	2.53126	40	130	6	10760	LAMC2,LAMB3,LAMA3,MET,ITGA3,HGF
REAC	Cytokine Signaling in Immune system	REAC:R-HSA-1280215	0.00413538	2.38349	705	130	23	10760	IL18,LCN2,IFITM1,IFIT1,MSN,MX1,IFI6,HLA-A,IRF9,IFITM3,DDX58,STAT1,SOCS2,IFITM2,HLA-E,IFIT2,FSCN1,HLA-G,TRIM38,ISG20,IL32,FOXO1,HGF
REAC	Laminin interactions	REAC:R-HSA-3000157	0.0103291	1.98594	30	130	5	10760	LAMC2,LAMB3,LAMA3,ITGB4,ITGA3
REAC	Extracellular matrix organization	REAC:R-HSA-1474244	0.0241412	1.61724	298	130	13	10760	LAMC2,CTSV,LAMB3,LAMA3,TGFB2,ITGB4,CTSB,ITGA3,F11R,LTBP2,MMP14,ADAMTS3,KLK2
REAC	Assembly of collagen fibrils and other multimeric structures	REAC:R-HSA-2022090	0.0315039	1.50164	60	130	6	10760	LAMC2,CTSV,LAMB3,LAMA3,ITGB4,CTSB
REAC	Collagen formation	REAC:R-HSA-1474290	0.0375032	1.42593	89	130	7	10760	LAMC2,CTSV,LAMB3,LAMA3,ITGB4,CTSB,ADAMTS3
REAC	Cell junction organization	REAC:R-HSA-446728	0.0431842	1.36468	91	130	7	10760	LAMC2,CLDN1,LAMB3,CDH3,LAMA3,ITGB4,F11R
WP	Network map of SARS-CoV-2 signaling pathway	WP:WP5115	4.98089e-05	4.30269	221	123	16	7806	IL18,IFITM1,IFIT1,MX1,IFI6,LGALS3BP,TGFBR2,IRF9,IFITM3,DDX58,CTSB,STAT1,ITGA3,RRAS,APOH,ALB
WP	Ebola virus pathway in host	WP:WP4217	0.000881537	3.05476	130	123	11	7806	CAV2,CAV1,HLA-A,DDX58,CTSB,GAS6,STAT1,HLA-E,ITGA3,HLA-G,NPC1
WP	Chromosomal and microsatellite instability in colorectal cancer	WP:WP4216	0.00297561	2.52642	74	123	8	7806	TGFBR2,TGFB2,RAC2,GADD45A,PMAIP1,GADD45B,TCF7L1,LEF1
WP	Immune response to tuberculosis	WP:WP4197	0.0037384	2.42731	23	123	5	7806	IFITM1,IFIT1,MX1,IRF9,STAT1
WP	Extracellular vesicle-mediated signaling in recipient cells	WP:WP2870	0.0144944	1.8388	30	123	5	7806	TGFBR2,TGFB2,MET,HGF,TSPAN8
HPA	kidney; bowman's capsule[≥Medium]	HPA:0271112	2.92743e-05	4.53351	173	129	13	10976	KRT7,CAV2,ANXA3,CAV1,CLDN1,PLAU,ASS1,CTSB,FSCN1,PALLD,DSG2,RAP1GAP,ALB
HPA	kidney; distal tubules[≥Low]	HPA:0271131	3.37928e-05	4.47118	654	129	25	10976	S100A2,KRT7,CAV2,ANXA3,CST6,IL18,PLAU,CDH3,C3,PPL,CAPG,CTSB,HSPA2,CD55,F11R,PALLD,DSG2,GM2A,GPC1,MCCC2,RAP1GAP,HGD,AR,ALB,TSPAN8
HPA	skin 2; cells in basal layer[≥Low]	HPA:0471391	4.10132e-05	4.38708	964	129	31	10976	SERPINB5,S100A2,KRT6A,CAV2,ANXA3,CAV1,IL18,IFITM1,MSN,AHNAK2,VAMP8,SNAI2,CDH3,S100A14,C3,PYGL,CAPG,ASS1,HLA-E,ITGA3,FSCN1,CD55,ATP2B4,TFAP2C,LPCAT4,PALLD,KLF6,DSG2,GPC1,AKAP9,RAP1GAP
HPA	kidney; collecting ducts[≥Low]	HPA:0271121	9.68978e-05	4.01369	549	129	22	10976	KRT7,CAV2,ANXA3,CST6,IL18,PLAU,CDH3,C3,PPL,CAPG,ASS1,CTSB,HSPA2,CD55,F11R,DSG2,GM2A,GPC1,MCCC2,RAP1GAP,ALB,TSPAN8
HPA	kidney; bowman's capsule[≥Low]	HPA:0271111	0.000155453	3.8084	234	129	14	10976	KRT7,CAV2,ANXA3,CAV1,IFITM1,CLDN1,PLAU,ASS1,CTSB,FSCN1,PALLD,DSG2,RAP1GAP,ALB
HPA	skin 1; cells in basal layer[≥Low]	HPA:0461391	0.000238727	3.6221	881	129	28	10976	SERPINB5,S100A2,CAV2,ANXA3,CAV1,IL18,IFITM1,MSN,AHNAK2,VAMP8,SNAI2,CDH3,S100A14,PYGL,CAPG,ASS1,HLA-E,ITGA3,FSCN1,CD55,ATP2B4,TFAP2C,LPCAT4,KLF6,DSG2,GPC1,AKAP9,RAP1GAP
HPA	kidney; collecting ducts[≥Medium]	HPA:0271122	0.000522739	3.28172	422	129	18	10976	KRT7,CAV2,ANXA3,CST6,IL18,PLAU,CDH3,PPL,CAPG,CTSB,CD55,F11R,DSG2,GM2A,GPC1,MCCC2,RAP1GAP,TSPAN8
HPA	skin 2; cells in basal layer[≥Medium]	HPA:0471392	0.00169567	2.77066	756	129	24	10976	SERPINB5,S100A2,KRT6A,CAV2,CAV1,IL18,IFITM1,MSN,AHNAK2,VAMP8,SNAI2,CDH3,S100A14,C3,ASS1,HLA-E,ITGA3,FSCN1,CD55,ATP2B4,LPCAT4,KLF6,DSG2,AKAP9
HPA	skin 2; cells in spinous layer[≥Low]	HPA:0471411	0.00203449	2.69154	872	129	26	10976	SERPINB5,S100A2,KRT6A,CAV2,ANXA3,SCEL,CAV1,IL18,MSN,AHNAK2,VAMP8,CLDN1,SNAI2,CDH3,S100A14,C3,PPL,HLA-E,FSCN1,ATP2B4,TFAP2C,LPCAT4,KLF6,DSG2,GPC1,AKAP9
HPA	kidney; bowman's capsule[High]	HPA:0271113	0.00610568	2.21427	101	129	8	10976	CAV2,ANXA3,CAV1,CLDN1,ASS1,PALLD,DSG2,RAP1GAP
HPA	skin 1; hair follicles[≥Low]	HPA:0461451	0.00658897	2.18118	367	129	15	10976	S100A2,KRT6A,CAV1,VAMP8,CLDN1,SNAI2,S100A14,PPL,CAPG,CTSB,FSCN1,CD55,TFAP2C,PALLD,AKAP9
HPA	kidney; distal tubules[≥Medium]	HPA:0271132	0.00764344	2.11671	513	129	18	10976	S100A2,CAV2,ANXA3,CST6,IL18,PLAU,CDH3,PPL,CAPG,CTSB,HSPA2,F11R,DSG2,GM2A,GPC1,MCCC2,RAP1GAP,TSPAN8
HPA	skin 2; langerhans cells[≥Low]	HPA:0471461	0.0108368	1.9651	790	129	23	10976	SERPINB5,S100A2,CAV2,ANXA3,SCEL,IL18,MSN,AHNAK2,VAMP8,SNAI2,PLAU,CDH3,S100A14,C3,CTSB,HLA-E,ATP2B4,TFAP2C,LPCAT4,KLF6,DSG2,GPC1,AKAP9
HPA	skin 2; cells in basal layer[High]	HPA:0471393	0.0112957	1.94709	296	129	13	10976	SERPINB5,S100A2,KRT6A,CAV2,CAV1,IL18,AHNAK2,CDH3,S100A14,ASS1,ITGA3,ATP2B4,DSG2
HPA	skin 1; cells in basal layer[High]	HPA:0461393	0.0212246	1.67316	191	129	10	10976	SERPINB5,CAV2,CAV1,IL18,AHNAK2,CDH3,S100A14,ASS1,ITGA3,ATP2B4
HPA	skin 2; langerhans cells[≥Medium]	HPA:0471462	0.0226268	1.64538	663	129	20	10976	SERPINB5,S100A2,SCEL,IL18,MSN,AHNAK2,VAMP8,SNAI2,PLAU,CDH3,S100A14,C3,CTSB,HLA-E,ATP2B4,TFAP2C,LPCAT4,DSG2,GPC1,AKAP9
HPA	skin 1; endothelial cells[≥Low]	HPA:0460201	0.027754	1.55668	840	129	23	10976	SERPINB5,CAV2,ANXA3,CAV1,IFITM1,MSN,AHNAK2,VAMP8,SNAI2,PLAU,C3,PYGL,ASS1,CTSB,HLA-E,ITGA3,FSCN1,CD55,ATP2B4,LPCAT4,KLF6,GPC1,AKAP9
HPA	skin 1; cells in corneal layer[≥Low]	HPA:0461401	0.0277761	1.55633	93	129	7	10976	SERPINB5,KRT6A,CST6,VAMP8,S100A14,DSG2,AKAP9
HPA	skin 2; cells in spinous layer[≥Medium]	HPA:0471412	0.034615	1.46074	684	129	20	10976	SERPINB5,S100A2,KRT6A,SCEL,IL18,MSN,AHNAK2,VAMP8,CLDN1,SNAI2,CDH3,S100A14,C3,HLA-E,ATP2B4,TFAP2C,LPCAT4,DSG2,GPC1,AKAP9
HPA	skin 1; cells in basal layer[≥Medium]	HPA:0461392	0.0401115	1.39673	637	129	19	10976	SERPINB5,S100A2,CAV2,CAV1,IL18,MSN,AHNAK2,VAMP8,SNAI2,CDH3,S100A14,ASS1,HLA-E,ITGA3,FSCN1,CD55,ATP2B4,DSG2,AKAP9
HPA	skin 1; cells in granular layer[High]	HPA:0460183	0.041085	1.38632	248	129	11	10976	SERPINB5,KRT6A,SCEL,CST6,IL18,AHNAK2,VAMP8,CLDN1,S100A14,CD55,ATP2B4

## Sheet: GO-gprofiler_5-23-22_BC
source	term_name	term_id	adjusted_p_value	negative_log10_of_adjusted_p_value	term_size	query_size	intersection_size	effective_domain_size	intersections
GO:BP	positive regulation of glucokinase activity	GO:0033133	0.00822053	2.0851	5	160	3	21029	PFKFB2,DUSP12,RANBP2
GO:BP	positive regulation of hexokinase activity	GO:1903301	0.016349	1.78651	6	160	3	21029	PFKFB2,DUSP12,RANBP2

## Sheet: overlap_PL_PC3_PC-dataset
Term	Overlap	P-value	Adjusted P-value	Old Adjusted P-value	Odds Ratio	Combined Score	Genes
regulation of keratinocyte proliferation (GO:0010837)	1/24	0.0202132	0.0497347	0	54.2391	211.61	AREG
dendritic cell differentiation (GO:0097028)	1/24	0.0202132	0.0497347	0	54.2391	211.61	TGFBR2
regulation of cellular response to transforming growth factor beta stimulus (GO:1903844)	1/24	0.0202132	0.0497347	0	54.2391	211.61	ITGA3
positive regulation of lamellipodium assembly (GO:0010592)	1/24	0.0202132	0.0497347	0	54.2391	211.61	RAC2
cellular component assembly (GO:0022607)	2/261	0.0202787	0.0497347	0	10.1539	39.5819	RAC2;CAPG
regulation of interleukin-4 production (GO:0032673)	1/23	0.0193787	0.0493276	0	56.7074	223.63	LEF1
positive regulation of neutrophil migration (GO:1902624)	1/22	0.0185435	0.0475621	0	59.4107	236.908	RAC2
regulation of lipid storage (GO:0010883)	1/22	0.0185435	0.0475621	0	59.4107	236.908	C3
positive regulation of granulocyte chemotaxis (GO:0071624)	1/22	0.0185435	0.0475621	0	59.4107	236.908	RAC2
purinergic nucleotide receptor signaling pathway (GO:0035590)	1/21	0.0177077	0.0464828	0	62.3844	251.643	C3
positive regulation of lipid storage (GO:0010884)	1/21	0.0177077	0.0464828	0	62.3844	251.643	C3
establishment of epithelial cell polarity (GO:0090162)	1/20	0.0168712	0.04499	0	65.6711	268.079	FERMT1
eye morphogenesis (GO:0048592)	1/20	0.0168712	0.04499	0	65.6711	268.079	ALDH1A3
positive regulation of epidermal cell differentiation (GO:0045606)	1/20	0.0168712	0.04499	0	65.6711	268.079	ZBED2
mesoderm formation (GO:0001707)	1/20	0.0168712	0.04499	0	65.6711	268.079	ITGA3
granulocyte differentiation (GO:0030851)	1/20	0.0168712	0.04499	0	65.6711	268.079	LEF1
extracellular structure organization (GO:0043062)	2/216	0.0141916	0.0445244	0	12.3171	52.4107	ITGA3;LAMA3
external encapsulating structure organization (GO:0045229)	2/217	0.0143165	0.0445244	0	12.2592	52.0569	ITGA3;LAMA3
regulation of leukocyte migration (GO:0002685)	1/17	0.0143577	0.0445244	0	77.9961	330.974	RAC2
regulation of cellular response to growth factor stimulus (GO:0090287)	1/17	0.0143577	0.0445244	0	77.9961	330.974	ITGA3
positive regulation of cellular process (GO:0048522)	3/625	0.0148939	0.0445244	0	6.67007	28.0597	LEF1;AREG;TGFBR2
negative regulation of Rho protein signal transduction (GO:0035024)	1/18	0.0151962	0.0445244	0	73.4044	307.323	ITGA3
neuron maturation (GO:0042551)	1/18	0.0151962	0.0445244	0	73.4044	307.323	C3
actin filament capping (GO:0051693)	1/19	0.0160341	0.0445244	0	69.3229	286.514	CAPG
positive regulation of neutrophil chemotaxis (GO:0090023)	1/19	0.0160341	0.0445244	0	69.3229	286.514	RAC2
regulation of glucose transmembrane transport (GO:0010827)	1/19	0.0160341	0.0445244	0	69.3229	286.514	C3
regulation of RIG-I signaling pathway (GO:0039535)	1/19	0.0160341	0.0445244	0	69.3229	286.514	DDX60
Rac protein signal transduction (GO:0016601)	1/19	0.0160341	0.0445244	0	69.3229	286.514	RAC2
atrioventricular valve morphogenesis (GO:0003181)	1/19	0.0160341	0.0445244	0	69.3229	286.514	TGFBR2
barbed-end actin filament capping (GO:0051016)	1/19	0.0160341	0.0445244	0	69.3229	286.514	CAPG
positive regulation of G protein-coupled receptor signaling pathway (GO:0045745)	1/19	0.0160341	0.0445244	0	69.3229	286.514	C3
response to cholesterol (GO:0070723)	1/19	0.0160341	0.0445244	0	69.3229	286.514	TGFBR2
endocardial cushion morphogenesis (GO:0003203)	1/19	0.0160341	0.0445244	0	69.3229	286.514	TGFBR2
positive regulation of alpha-beta T cell proliferation (GO:0046641)	1/16	0.0135186	0.0436753	0	83.2	358.067	TGFBR2
regulation of interleukin-13 production (GO:0032656)	1/16	0.0135186	0.0436753	0	83.2	358.067	LEF1
motor neuron axon guidance (GO:0008045)	1/16	0.0135186	0.0436753	0	83.2	358.067	RAC2
positive regulation by host of viral transcription (GO:0043923)	1/16	0.0135186	0.0436753	0	83.2	358.067	LEF1
hemidesmosome assembly (GO:0031581)	1/12	0.0101551	0.0426005	0	113.477	520.835	LAMA3
morphogenesis of a polarized epithelium (GO:0001738)	1/12	0.0101551	0.0426005	0	113.477	520.835	LAMA3
positive regulation of intracellular signal transduction (GO:1902533)	3/546	0.0103441	0.0426005	0	7.67167	35.0698	RAC2;DDX60;AREG
positive regulation of CD4-positive, alpha-beta T cell activation (GO:2000516)	1/13	0.010997	0.0426005	0	104.016	469.124	TGFBR2
regulation of interleukin-5 production (GO:0032674)	1/13	0.010997	0.0426005	0	104.016	469.124	LEF1
pathway-restricted SMAD protein phosphorylation (GO:0060389)	1/13	0.010997	0.0426005	0	104.016	469.124	TGFBR2
cellular component maintenance (GO:0043954)	1/13	0.010997	0.0426005	0	104.016	469.124	ITGA3
embryonic hemopoiesis (GO:0035162)	1/13	0.010997	0.0426005	0	104.016	469.124	TGFBR2
plasma membrane repair (GO:0001778)	1/13	0.010997	0.0426005	0	104.016	469.124	AHNAK2
positive regulation of alpha-beta T cell differentiation (GO:0046638)	1/14	0.0118382	0.0426005	0	96.0096	425.939	TGFBR2
T-helper cell differentiation (GO:0042093)	1/14	0.0118382	0.0426005	0	96.0096	425.939	LEF1
atrioventricular valve development (GO:0003171)	1/14	0.0118382	0.0426005	0	96.0096	425.939	TGFBR2
regulation of vasculogenesis (GO:2001212)	1/14	0.0118382	0.0426005	0	96.0096	425.939	RRAS
branching involved in blood vessel morphogenesis (GO:0001569)	1/14	0.0118382	0.0426005	0	96.0096	425.939	TGFBR2
positive regulation of transmembrane transport (GO:0034764)	1/14	0.0118382	0.0426005	0	96.0096	425.939	C3
cardiac left ventricle morphogenesis (GO:0003214)	1/14	0.0118382	0.0426005	0	96.0096	425.939	TGFBR2
retinal metabolic process (GO:0042574)	1/14	0.0118382	0.0426005	0	96.0096	425.939	ALDH1A3
myeloid dendritic cell activation (GO:0001773)	1/14	0.0118382	0.0426005	0	96.0096	425.939	TGFBR2
axon guidance (GO:0007411)	2/203	0.0126123	0.0426005	0	13.1224	57.3853	LAMA3;RAC2
positive regulation of pattern recognition receptor signaling pathway (GO:0062208)	1/15	0.0126787	0.0426005	0	89.1473	389.38	DDX60
regulation of integrin activation (GO:0033623)	1/15	0.0126787	0.0426005	0	89.1473	389.38	FERMT1
regulation of triglyceride biosynthetic process (GO:0010866)	1/15	0.0126787	0.0426005	0	89.1473	389.38	C3
positive regulation of keratinocyte differentiation (GO:0045618)	1/15	0.0126787	0.0426005	0	89.1473	389.38	ZBED2
embryonic cranial skeleton morphogenesis (GO:0048701)	1/15	0.0126787	0.0426005	0	89.1473	389.38	TGFBR2
engulfment of apoptotic cell (GO:0043652)	1/15	0.0126787	0.0426005	0	89.1473	389.38	RAC2
regulation of reactive oxygen species metabolic process (GO:2000377)	2/57	0.00105588	0.0417204	0	48.3103	331.089	RAC2;TGFBR2
positive regulation of cell differentiation (GO:0045597)	3/258	0.00126203	0.0417204	0	16.5782	110.66	RRAS;LEF1;TGFBR2
protein-containing complex assembly (GO:0065003)	3/267	0.00139271	0.0417204	0	16.0057	105.261	LEF1;CAPG;AREG
central nervous system development (GO:0007417)	3/268	0.00140774	0.0417204	0	15.9445	104.688	C3;CAPG;TGFBR2
embryonic organ development (GO:0048568)	2/66	0.00141272	0.0417204	0	41.4979	272.319	ALDH1A3;TGFBR2
myeloid leukocyte differentiation (GO:0002573)	2/71	0.00163257	0.0417204	0	38.4812	246.957	LEF1;TGFBR2
regulation of epithelial to mesenchymal transition (GO:0010717)	2/76	0.0018677	0.0417204	0	35.8721	225.386	LEF1;TGFBR2
extracellular matrix organization (GO:0030198)	3/300	0.001944	0.0417204	0	14.2035	88.6723	ITGA3;LAMA3;CAPG
hemopoiesis (GO:0030097)	2/94	0.00283885	0.0417204	0	28.8275	169.055	RRAS;TGFBR2
positive regulation of multicellular organismal process (GO:0051240)	3/345	0.00289124	0.0417204	0	12.3064	71.944	LEF1;ZBED2;TGFBR2
regulation of transforming growth factor beta receptor signaling pathway (GO:0017015)	2/100	0.00320529	0.0417204	0	27.0544	155.372	ITGA3;TGFBR2
cell-matrix adhesion (GO:0007160)	2/100	0.00320529	0.0417204	0	27.0544	155.372	FERMT1;ITGA3
positive regulation of CD4-positive, alpha-beta T cell proliferation (GO:2000563)	1/5	0.00424314	0.0417204	0	312.172	1705.22	TGFBR2
regulation of triglyceride metabolic process (GO:0090207)	1/5	0.00424314	0.0417204	0	312.172	1705.22	C3
positive regulation of endothelial cell-matrix adhesion via fibronectin (GO:1904906)	1/5	0.00424314	0.0417204	0	312.172	1705.22	RRAS
positive regulation of epithelial to mesenchymal transition involved in endocardial cushion formation (GO:1905007)	1/5	0.00424314	0.0417204	0	312.172	1705.22	TGFBR2
tricuspid valve development (GO:0003175)	1/5	0.00424314	0.0417204	0	312.172	1705.22	TGFBR2
tricuspid valve morphogenesis (GO:0003186)	1/5	0.00424314	0.0417204	0	312.172	1705.22	TGFBR2
negative regulation of interleukin-13 production (GO:0032696)	1/5	0.00424314	0.0417204	0	312.172	1705.22	LEF1
negative regulation of interleukin-5 production (GO:0032714)	1/5	0.00424314	0.0417204	0	312.172	1705.22	LEF1
positive regulation of gamma-delta T cell activation (GO:0046645)	1/5	0.00424314	0.0417204	0	312.172	1705.22	LEF1
positive regulation of protein-containing complex assembly (GO:0031334)	2/118	0.00442997	0.0417204	0	22.8356	123.755	FERMT1;CAPG
cellular response to organic substance (GO:0071310)	2/123	0.00480303	0.0417204	0	21.8865	116.841	LEF1;TGFBR2
regulation of hydrogen peroxide metabolic process (GO:0010310)	1/6	0.00508974	0.0417204	0	249.725	1318.68	RAC2
positive regulation of granulocyte differentiation (GO:0030854)	1/6	0.00508974	0.0417204	0	249.725	1318.68	LEF1
embryonic camera-type eye development (GO:0031076)	1/6	0.00508974	0.0417204	0	249.725	1318.68	ALDH1A3
regulation of endothelial cell-matrix adhesion via fibronectin (GO:1904904)	1/6	0.00508974	0.0417204	0	249.725	1318.68	RRAS
keratinocyte proliferation (GO:0043616)	1/7	0.00593566	0.0417204	0	208.094	1066.85	FERMT1
positive regulation of cardiac epithelial to mesenchymal transition (GO:0062043)	1/7	0.00593566	0.0417204	0	208.094	1066.85	TGFBR2
positive regulation of podosome assembly (GO:0071803)	1/7	0.00593566	0.0417204	0	208.094	1066.85	CAPG
regulation of T cell tolerance induction (GO:0002664)	1/7	0.00593566	0.0417204	0	208.094	1066.85	TGFBR2
complement activation, alternative pathway (GO:0006957)	1/7	0.00593566	0.0417204	0	208.094	1066.85	C3
regulation of MDA-5 signaling pathway (GO:0039533)	1/7	0.00593566	0.0417204	0	208.094	1066.85	DDX60
Ras protein signal transduction (GO:0007265)	2/142	0.00634813	0.0417204	0	18.8981	95.6167	RRAS;RAC2
positive regulation of apoptotic cell clearance (GO:2000427)	1/8	0.00678091	0.0417204	0	178.357	890.652	C3
leukocyte aggregation (GO:0070486)	1/8	0.00678091	0.0417204	0	178.357	890.652	RAC2
regulation of apoptotic cell clearance (GO:2000425)	1/8	0.00678091	0.0417204	0	178.357	890.652	C3
regulation of wound healing, spreading of epidermal cells (GO:1903689)	1/8	0.00678091	0.0417204	0	178.357	890.652	FERMT1
dendritic spine maintenance (GO:0097062)	1/8	0.00678091	0.0417204	0	178.357	890.652	ITGA3
positive regulation of membrane invagination (GO:1905155)	1/8	0.00678091	0.0417204	0	178.357	890.652	C3
regulation of epithelial to mesenchymal transition involved in endocardial cushion formation (GO:1905005)	1/8	0.00678091	0.0417204	0	178.357	890.652	TGFBR2
positive regulation of cell population proliferation (GO:0008284)	3/474	0.00702314	0.0417204	0	8.87716	44.0178	LEF1;AREG;TGFBR2
actin filament organization (GO:0007015)	2/152	0.00724094	0.0417204	0	17.6293	86.8774	RAC2;CAPG
regulation of respiratory burst (GO:0060263)	1/9	0.00762547	0.0417204	0	156.055	760.963	RAC2
positive regulation of phagocytosis, engulfment (GO:0060100)	1/9	0.00762547	0.0417204	0	156.055	760.963	C3
synapse pruning (GO:0098883)	1/9	0.00762547	0.0417204	0	156.055	760.963	C3
T-helper 1 type immune response (GO:0042088)	1/9	0.00762547	0.0417204	0	156.055	760.963	LEF1
mesodermal cell differentiation (GO:0048333)	1/9	0.00762547	0.0417204	0	156.055	760.963	ITGA3
positive regulation of protein kinase B signaling (GO:0051897)	2/161	0.00809046	0.0417204	0	16.6239	80.0785	RAC2;AREG
cellular response to interleukin-4 (GO:0071353)	1/10	0.00846937	0.0417204	0	138.708	661.819	LEF1
regulation of granulocyte differentiation (GO:0030852)	1/10	0.00846937	0.0417204	0	138.708	661.819	LEF1
neuron remodeling (GO:0016322)	1/10	0.00846937	0.0417204	0	138.708	661.819	C3
positive regulation of RIG-I signaling pathway (GO:1900246)	1/10	0.00846937	0.0417204	0	138.708	661.819	DDX60
renal filtration (GO:0097205)	1/10	0.00846937	0.0417204	0	138.708	661.819	ITGA3
positive regulation of vasculogenesis (GO:2001214)	1/10	0.00846937	0.0417204	0	138.708	661.819	RRAS
response to interleukin-4 (GO:0070670)	1/10	0.00846937	0.0417204	0	138.708	661.819	LEF1
regulation of neutrophil migration (GO:1902622)	1/10	0.00846937	0.0417204	0	138.708	661.819	RAC2
regulation of phagocytosis, engulfment (GO:0060099)	1/10	0.00846937	0.0417204	0	138.708	661.819	C3
regulation of podosome assembly (GO:0071801)	1/10	0.00846937	0.0417204	0	138.708	661.819	CAPG
myeloid dendritic cell differentiation (GO:0043011)	1/10	0.00846937	0.0417204	0	138.708	661.819	TGFBR2
positive regulation of mesenchymal cell proliferation (GO:0002053)	1/10	0.00846937	0.0417204	0	138.708	661.819	TGFBR2
positive regulation of epidermal growth factor-activated receptor activity (GO:0045741)	1/11	0.00931258	0.0417204	0	124.831	583.759	AREG
regulation of mesenchymal cell proliferation (GO:0010464)	1/11	0.00931258	0.0417204	0	124.831	583.759	TGFBR2
regulation of CD4-positive, alpha-beta T cell proliferation (GO:2000561)	1/11	0.00931258	0.0417204	0	124.831	583.759	TGFBR2
positive regulation of integrin activation (GO:0033625)	1/11	0.00931258	0.0417204	0	124.831	583.759	FERMT1
response to sterol (GO:0036314)	1/11	0.00931258	0.0417204	0	124.831	583.759	TGFBR2
positive regulation of keratinocyte proliferation (GO:0010838)	1/11	0.00931258	0.0417204	0	124.831	583.759	AREG
positive regulation of lipid localization (GO:1905954)	1/11	0.00931258	0.0417204	0	124.831	583.759	C3
embryonic eye morphogenesis (GO:0048048)	1/11	0.00931258	0.0417204	0	124.831	583.759	ALDH1A3
epithelial cell migration (GO:0010631)	2/41	0.000546846	0.0373851	0	68.1846	512.158	FERMT1;S100A2
positive regulation of epithelial to mesenchymal transition (GO:0010718)	2/42	0.000573902	0.0373851	0	66.4767	496.119	LEF1;TGFBR2
regulation of protein kinase B signaling (GO:0051896)	3/207	0.000667591	0.0373851	0	20.7763	151.913	RRAS;RAC2;AREG
cell projection organization (GO:0030030)	2/30	0.000291693	0.0326696	0	95.0238	773.476	RAC2;CAPG
cell projection assembly (GO:0030031)	2/22	0.000155519	0.0261272	0	133.087	1167	RAC2;CAPG
secondary palate development (GO:0062009)	2/14	6.15101e-05	0.0206674	0	221.9	2151.61	LEF1;TGFBR2

## Sheet: overlap_NOMO1_PL_AML-05-15-21
term	p-value	q-value
neutrophil degranulation (GO:0043312)	1.75e-07	2.11e-05		Enriched biological processes of overlapping genes between dasatinib-treated Kasumi-1 AML cell lines and PL-treated NOMO-1 cells as identified by L1000CDS2
neutrophil activation involved in immune response (GO:0002283)	1.85e-07	2.11e-05
neutrophil mediated immunity (GO:0002446)	1.93e-07	2.11e-05
protein phosphorylation (GO:0006468)	4.65e-06	0.000381552
peptidyl-tyrosine modification (GO:0018212)	1.95e-05	0.00110747
defense response to bacterium (GO:0042742)	2.03e-05	0.00110747
peptidyl-tyrosine phosphorylation (GO:0018108)	3.66e-05	0.00171506
defense response to Gram-negative bacterium (GO:0050829)	4.33e-05	0.00177716
cytokine-mediated signaling pathway (GO:0019221)	0.000229946	0.00777066
positive regulation of cellular process (GO:0048522)	0.00023691	0.00777066
negative regulation of peptidyl-tyrosine phosphorylation (GO:0050732)	0.000391103	0.011662
regulation of apoptotic process (GO:0042981)	0.0005	0.0143
regulation of programmed cell death (GO:0043067)	0.000776531	0.0185047
antibacterial humoral response (GO:0019731)	0.000789833	0.0185047
cellular response to cytokine stimulus (GO:0071345)	0.00096842	0.0203162
negative regulation of apoptotic process (GO:0043066)	0.001	0.0203
interferon-gamma-mediated signaling pathway (GO:0060333)	0.0018763	0.0317829
defense response to Gram-positive bacterium (GO:0050830)	0.00198689	0.0317829
Fc-gamma receptor signaling pathway involved in phagocytosis (GO:0038096)	0.00204333	0.0317829
Fc-gamma receptor signaling pathway (GO:0038094)	0.00210052	0.0317829
regulation of actin filament polymerization (GO:0030833)	0.00215847	0.0317829
Fc receptor mediated stimulatory signaling pathway (GO:0002431)	0.00221717	0.0317829
cellular protein modification process (GO:0006464)	0.00222868	0.0317829
positive regulation of phosphatidylinositol 3-kinase signaling (GO:0014068)	0.0023978	0.0327699
regulation of peptidyl-tyrosine phosphorylation (GO:0050730)	0.00340139	0.0427781
positive regulation of cold-induced thermogenesis (GO:0120162)	0.00377262	0.0427781
regulation of MAP kinase activity (GO:0043405)	0.00377262	0.0427781
organic acid transport (GO:0015849)	0.00400405	0.0427781
intrinsic apoptotic signaling pathway (GO:0097193)	0.0042	0.0428
regulation of phosphatidylinositol 3-kinase signaling (GO:0014066)	0.00448629	0.0427781
positive regulation of deoxyribonuclease activity (GO:0032077)	0.00474139	0.0427781
positive regulation of metabolic process (GO:0009893)	0.00508126	0.0427781
activation of protein kinase activity (GO:0032147)	0.00516908	0.0427781
regulation of cell population proliferation (GO:0042127)	0.00517676	0.0427781
negative regulation of cellular response to hypoxia (GO:1900038)	0.00568712	0.0427781
regulation of long-chain fatty acid import across plasma membrane (GO:0010746)	0.00568712	0.0427781
response to angiotensin (GO:1990776)	0.00568712	0.0427781
regulation of cellular response to hypoxia (GO:1900037)	0.00568712	0.0427781
induction of bacterial agglutination (GO:0043152)	0.00568712	0.0427781
cellular response to lipopolysaccharide (GO:0071222)	0.00571067	0.0427781
cellular response to interferon-gamma (GO:0071346)	0.00580337	0.0427781
cellular response to organic substance (GO:0071310)	0.00599085	0.0427781
phosphorylation (GO:0016310)	0.00606375	0.0427781
glutamine transport (GO:0006868)	0.00663199	0.0427781
TRAIL-activated apoptotic signaling pathway (GO:0036462)	0.0066	0.0428
citrulline metabolic process (GO:0000052)	0.00663199	0.0427781
modulation by symbiont of host apoptotic process (GO:0052150)	0.0066	0.0428
lymphoid progenitor cell differentiation (GO:0002320)	0.00663199	0.0427781
regulation of glial cell apoptotic process (GO:0034350)	0.0066	0.0428
arginine catabolic process (GO:0006527)	0.00663199	0.0427781
lipid import into cell (GO:0140354)	0.00757601	0.0427781
negative regulation of glial cell apoptotic process (GO:0034351)	0.0076	0.0428
response to hydroperoxide (GO:0033194)	0.00757601	0.0427781
histone H3-K4 demethylation (GO:0034720)	0.00757601	0.0427781
regulation of endodeoxyribonuclease activity (GO:0032071)	0.00757601	0.0427781
cellular response to angiotensin (GO:1904385)	0.00757601	0.0427781
negative regulation by symbiont of host apoptotic process (GO:0033668)	0.0076	0.0428
negative regulation by symbiont of host programmed cell death (GO:0052041)	0.00757601	0.0427781
enzyme linked receptor protein signaling pathway (GO:0007167)	0.00769485	0.0427781
regulation of DNA-templated transcription in response to stress (GO:0043620)	0.00851919	0.0443987
histone phosphorylation (GO:0016572)	0.00851919	0.0443987
negative regulation of platelet aggregation (GO:0090331)	0.00851919	0.0443987
response to cytokine (GO:0034097)	0.0087879	0.0443987
negative regulation of protein phosphorylation (GO:0001933)	0.00901443	0.0443987
positive regulation of cell activation (GO:0050867)	0.00946151	0.0443987
long-chain fatty acid import into cell (GO:0044539)	0.00946151	0.0443987
arginine metabolic process (GO:0006525)	0.00946151	0.0443987
granulocyte activation (GO:0036230)	0.00946151	0.0443987
regulation of podosome assembly (GO:0071801)	0.00946151	0.0443987
peptidyl-serine phosphorylation (GO:0018105)	0.00947534	0.0443987
positive regulation of cell population proliferation (GO:0008284)	0.00966353	0.0446428
protein autophosphorylation (GO:0046777)	0.00982784	0.0447713
positive regulation of ceramide biosynthetic process (GO:2000304)	0.010403	0.0453745
positive regulation of sphingolipid biosynthetic process (GO:0090154)	0.010403	0.0453745
negative regulation of homotypic cell-cell adhesion (GO:0034111)	0.010403	0.0453745
regulation of MAPK cascade (GO:0043408)	0.0106729	0.0453745
peptidyl-serine modification (GO:0018209)	0.0110446	0.0453745
regulation of angiotensin levels in blood (GO:0002002)	0.0113436	0.0453745
neurotransmitter uptake (GO:0001504)	0.0113436	0.0453745
angiotensin maturation (GO:0002003)	0.0113436	0.0453745
negative regulation of vascular permeability (GO:0043116)	0.0113436	0.0453745
intrinsic apoptotic signaling pathway in response to oxidative stress (GO:0008631)	0.0113	0.0454
alpha-linolenic acid metabolic process (GO:0036109)	0.0122834	0.0485416
positive regulation of superoxide anion generation (GO:0032930)	0.0132223	0.0510227
positive regulation of transmembrane transport (GO:0034764)	0.0132223	0.0510227
positive regulation of intracellular signal transduction (GO:1902533)	0.0141579	0.0532477
regulation of superoxide anion generation (GO:0032928)	0.0141604	0.0532477
negative regulation of platelet activation (GO:0010544)	0.0150977	0.0532477
regulation of ceramide biosynthetic process (GO:2000303)	0.0150977	0.0532477
glutamine family amino acid catabolic process (GO:0009065)	0.0150977	0.0532477
regulation of systemic arterial blood pressure (GO:0003073)	0.0150977	0.0532477
activation of NF-kappaB-inducing kinase activity (GO:0007250)	0.0150977	0.0532477
neutrophil activation (GO:0042119)	0.0150977	0.0532477
regulation of inflammatory response (GO:0050727)	0.0160889	0.0561401
nitric oxide mediated signal transduction (GO:0007263)	0.0169696	0.0568468
long-chain fatty-acyl-CoA biosynthetic process (GO:0035338)	0.0169696	0.0568468
regulation of platelet aggregation (GO:0090330)	0.0169696	0.0568468
negative regulation of inflammatory response (GO:0050728)	0.0169847	0.0568468
positive regulation of actin cytoskeleton reorganization (GO:2000251)	0.0179043	0.0593195
lipopolysaccharide-mediated signaling pathway (GO:0031663)	0.0188382	0.0605778
fatty acid transport (GO:0015908)	0.0188382	0.0605778
mesoderm development (GO:0007498)	0.0188382	0.0605778
linoleic acid metabolic process (GO:0043651)	0.0197713	0.0617599
purinergic nucleotide receptor signaling pathway (GO:0035590)	0.0197713	0.0617599
innate immune response in mucosa (GO:0002227)	0.0197713	0.0617599
apoptotic process (GO:0006915)	0.02	0.0618
positive regulation of lipid catabolic process (GO:0050996)	0.0207034	0.0634648
lipid translocation (GO:0034204)	0.0225653	0.0666795
long-chain fatty-acyl-CoA metabolic process (GO:0035336)	0.0225653	0.0666795
dendritic cell differentiation (GO:0097028)	0.0225653	0.0666795
regulation of monooxygenase activity (GO:0032768)	0.0225653	0.0666795
negative regulation of actin filament polymerization (GO:0030837)	0.023495	0.0678701
histone lysine demethylation (GO:0070076)	0.0244238	0.0678701
mononuclear cell differentiation (GO:1903131)	0.0244238	0.0678701
negative regulation of plasma membrane bounded cell projection assembly (GO:0120033)	0.0253518	0.0678701
negative regulation of insulin receptor signaling pathway (GO:0046627)	0.0253518	0.0678701
negative regulation of protein polymerization (GO:0032272)	0.0253518	0.0678701
L-alpha-amino acid transmembrane transport (GO:1902475)	0.0253518	0.0678701
cellular senescence (GO:0090398)	0.0253518	0.0678701
positive regulation of nitric oxide biosynthetic process (GO:0045429)	0.0253518	0.0678701
positive regulation of nitric oxide metabolic process (GO:1904407)	0.026279	0.0678701
positive regulation of phosphatidylinositol 3-kinase activity (GO:0043552)	0.026279	0.0678701
negative regulation of cellular response to insulin stimulus (GO:1900077)	0.026279	0.0678701
positive regulation of protein import into nucleus (GO:0042307)	0.026279	0.0678701
neutral amino acid transport (GO:0015804)	0.026279	0.0678701
mucosal immune response (GO:0002385)	0.026279	0.0678701
RNA phosphodiester bond hydrolysis (GO:0090501)	0.026279	0.0678701
positive regulation of dephosphorylation (GO:0035306)	0.0272053	0.0683475
intrinsic apoptotic signaling pathway in response to endoplasmic reticulum stress (GO:0070059)	0.0272	0.0683
extrinsic apoptotic signaling pathway via death domain receptors (GO:0008625)	0.0281	0.0683
positive regulation of protein import (GO:1904591)	0.0281308	0.0683475
fatty-acyl-CoA biosynthetic process (GO:0046949)	0.0281308	0.0683475
negative regulation of cytoskeleton organization (GO:0051494)	0.0281308	0.0683475
regulation of type I interferon-mediated signaling pathway (GO:0060338)	0.0281308	0.0683475
positive regulation of lipid kinase activity (GO:0090218)	0.0281308	0.0683475
negative regulation of interleukin-6 production (GO:0032715)	0.0290555	0.0695635
phospholipid translocation (GO:0045332)	0.0290555	0.0695635
regulation of cellular amide metabolic process (GO:0034248)	0.0299793	0.0702372
hematopoietic progenitor cell differentiation (GO:0002244)	0.0299793	0.0702372
long-chain fatty acid transport (GO:0015909)	0.0299793	0.0702372
very long-chain fatty acid metabolic process (GO:0000038)	0.0309023	0.0718862
positive regulation of protein dephosphorylation (GO:0035307)	0.0318245	0.0729959
negative regulation of extrinsic apoptotic signaling pathway via death domain receptors (GO:1902042)	0.0318	0.073
cellular response to hydrogen peroxide (GO:0070301)	0.0327458	0.0731294
peptidyl-tyrosine dephosphorylation (GO:0035335)	0.0327458	0.0731294
regulation of phosphatidylinositol 3-kinase activity (GO:0043551)	0.0327458	0.0731294
innate immune response (GO:0045087)	0.0328139	0.0731294
retina homeostasis (GO:0001895)	0.0336663	0.0731294
regulation of protein import into nucleus (GO:0042306)	0.0336663	0.0731294
regulation of cell cycle G1/S phase transition (GO:1902806)	0.0336663	0.0731294
regulation of androgen receptor signaling pathway (GO:0060765)	0.0336663	0.0731294
regulation of actin cytoskeleton reorganization (GO:2000249)	0.0345859	0.0736636
regulation of intracellular steroid hormone receptor signaling pathway (GO:0033143)	0.0345859	0.0736636
glutamine family amino acid metabolic process (GO:0009064)	0.0345859	0.0736636
lymphocyte proliferation (GO:0046651)	0.0355048	0.0751327
regulation of nitric-oxide synthase activity (GO:0050999)	0.0364228	0.0765127
cellular response to oxygen-containing compound (GO:1901701)	0.0371049	0.0765127
regulation of nitric oxide biosynthetic process (GO:0045428)	0.03734	0.0765127
import into cell (GO:0098657)	0.0382563	0.0765127
carboxylic acid transmembrane transport (GO:1905039)	0.0382563	0.0765127
regulation of protein dephosphorylation (GO:0035304)	0.0382563	0.0765127
regulation of response to DNA damage stimulus (GO:2001020)	0.0382563	0.0765127
regulation of filopodium assembly (GO:0051489)	0.0382563	0.0765127
nucleobase-containing compound catabolic process (GO:0034655)	0.0382563	0.0765127
regulation of extrinsic apoptotic signaling pathway via death domain receptors (GO:1902041)	0.0392	0.0779
positive regulation of multicellular organismal process (GO:0051240)	0.0418215	0.0816677
amino acid transmembrane transport (GO:0003333)	0.0419135	0.0816677
regulation of insulin receptor signaling pathway (GO:0046626)	0.0419135	0.0816677
positive regulation of response to stimulus (GO:0048584)	0.0428257	0.0816677
negative regulation of tumor necrosis factor production (GO:0032720)	0.0428257	0.0816677
positive regulation of nucleocytoplasmic transport (GO:0046824)	0.0428257	0.0816677
alpha-amino acid metabolic process (GO:1901605)	0.0428257	0.0816677
negative regulation of tumor necrosis factor superfamily cytokine production (GO:1903556)	0.0446477	0.0834797
negative regulation of MAP kinase activity (GO:0043407)	0.0446477	0.0834797
positive regulation of actin filament polymerization (GO:0030838)	0.0455575	0.0834797
cellular response to mechanical stimulus (GO:0071260)	0.0455575	0.0834797
positive regulation of reactive oxygen species metabolic process (GO:2000379)	0.0455575	0.0834797
response to hydrogen peroxide (GO:0042542)	0.0455575	0.0834797
RNA catabolic process (GO:0006401)	0.0455575	0.0834797
amino acid transport (GO:0006865)	0.0464665	0.0846722
cellular macromolecule catabolic process (GO:0044265)	0.0491884	0.0886472
negative regulation of cysteine-type endopeptidase activity (GO:2000117)	0.0491884	0.0886472
negative regulation of cell population proliferation (GO:0008285)	0.0495328	0.0887801

## Sheet: L1000-PC_rev_LFC>2_Nov22-21
Rank	score	Perturbation	Perturbation LIFE URL	Perturbation PubChem URL	Perturbation DrugBank URL	Cell-line	Dose	Time	Signature URL			https://maayanlab.cloud/L1000CDS2/#/result/619bb34fd99ec600506d5e20
1	0.1093	fostamatinib	http://life.ccs.miami.edu/life/summary?mode=SmallMolecule&source=BROAD&input=BRD-K20285085	http://pubchem.ncbi.nlm.nih.gov/summary/summary.cgi?cid=11213558	None	BT20	10um	24h	https://maayanlab.cloud/L1000CDS2/meta?sig_id=LJP006_BT20_24H:BRD-K20285085:10
2	0.0929	BRD-K41859756	http://life.ccs.miami.edu/life/summary?mode=SmallMolecule&source=BROAD&input=BRD-K41859756	http://pubchem.ncbi.nlm.nih.gov/summary/summary.cgi?cid=10096043	None	HA1E	10.0um	24.0h	https://maayanlab.cloud/L1000CDS2/meta?sig_id=CPC006_HA1E_24H:BRD-K41859756:10.0
3	0.0929	598226	http://life.ccs.miami.edu/life/summary?mode=SmallMolecule&source=BROAD&input=BRD-A20697603	http://pubchem.ncbi.nlm.nih.gov/summary/summary.cgi?cid=16129995	None	SKB	10.0um	24.0h	https://maayanlab.cloud/L1000CDS2/meta?sig_id=CPC014_SKB_24H:BRD-A20697603:10.0
4	0.0929	CGP-60474	http://life.ccs.miami.edu/life/summary?mode=SmallMolecule&source=BROAD&input=BRD-K79090631	http://pubchem.ncbi.nlm.nih.gov/summary/summary.cgi?cid=644215	None	HME1	0.12um	3h	https://maayanlab.cloud/L1000CDS2/meta?sig_id=LJP006_HME1_3H:BRD-K79090631:0.12
5	0.0929	CHIR-99021	http://life.ccs.miami.edu/life/summary?mode=SmallMolecule&source=BROAD&input=BRD-K16189898	http://pubchem.ncbi.nlm.nih.gov/summary/summary.cgi?cid=9956119	None	MCF10A	10um	24h	https://maayanlab.cloud/L1000CDS2/meta?sig_id=LJP006_MCF10A_24H:BRD-K16189898:10
6	0.0874	geldanamycin	http://life.ccs.miami.edu/life/summary?mode=SmallMolecule&source=BROAD&input=BRD-A19500257	http://pubchem.ncbi.nlm.nih.gov/summary/summary.cgi?cid=13017911	None	HA1E	10.0um	24.0h	https://maayanlab.cloud/L1000CDS2/meta?sig_id=CPC004_HA1E_24H:BRD-A19500257:10.0
7	0.0874	alvocidib	http://life.ccs.miami.edu/life/summary?mode=SmallMolecule&source=BROAD&input=BRD-K87909389	http://pubchem.ncbi.nlm.nih.gov/summary/summary.cgi?cid=5287969	None	HME1	3.33um	3h	https://maayanlab.cloud/L1000CDS2/meta?sig_id=LJP006_HME1_3H:BRD-K87909389:3.33
8	0.0874	alvocidib	http://life.ccs.miami.edu/life/summary?mode=SmallMolecule&source=BROAD&input=BRD-K87909389	http://pubchem.ncbi.nlm.nih.gov/summary/summary.cgi?cid=5287969	None	MDAMB231	1.11um	3h	https://maayanlab.cloud/L1000CDS2/meta?sig_id=LJP006_MDAMB231_3H:BRD-K87909389:1.11
9	0.0874	alvocidib	http://life.ccs.miami.edu/life/summary?mode=SmallMolecule&source=BROAD&input=BRD-K87909389	http://pubchem.ncbi.nlm.nih.gov/summary/summary.cgi?cid=5287969	None	MDAMB231	0.12um	3h	https://maayanlab.cloud/L1000CDS2/meta?sig_id=LJP006_MDAMB231_3H:BRD-K87909389:0.12
10	0.082	geldanamycin	http://life.ccs.miami.edu/life/summary?mode=SmallMolecule&source=BROAD&input=BRD-A19500257	http://pubchem.ncbi.nlm.nih.gov/summary/summary.cgi?cid=13017911	None	HS578T	10um	24h	https://maayanlab.cloud/L1000CDS2/meta?sig_id=LJP005_HS578T_24H:BRD-A19500257:10
11	0.082	radicicol	http://life.ccs.miami.edu/life/summary?mode=SmallMolecule&source=BROAD&input=BRD-A39996500	http://pubchem.ncbi.nlm.nih.gov/summary/summary.cgi?cid=5311380	None	HS578T	3.33um	24h	https://maayanlab.cloud/L1000CDS2/meta?sig_id=LJP005_HS578T_24H:BRD-A39996500:3.33
12	0.082	geldanamycin	http://life.ccs.miami.edu/life/summary?mode=SmallMolecule&source=BROAD&input=BRD-A19500257	http://pubchem.ncbi.nlm.nih.gov/summary/summary.cgi?cid=13017911	None	HA1E	1.11um	24h	https://maayanlab.cloud/L1000CDS2/meta?sig_id=LJP006_HA1E_24H:BRD-A19500257:1.11
13	0.082	radicicol	http://life.ccs.miami.edu/life/summary?mode=SmallMolecule&source=BROAD&input=BRD-A39996500	http://pubchem.ncbi.nlm.nih.gov/summary/summary.cgi?cid=5311380	None	HME1	3.33um	24h	https://maayanlab.cloud/L1000CDS2/meta?sig_id=LJP006_HME1_24H:BRD-A39996500:3.33
14	0.082	PD-0325901	http://life.ccs.miami.edu/life/summary?mode=SmallMolecule&source=BROAD&input=BRD-K49865102	http://pubchem.ncbi.nlm.nih.gov/summary/summary.cgi?cid=9826528	None	MCF10A	10um	3h	https://maayanlab.cloud/L1000CDS2/meta?sig_id=LJP006_MCF10A_3H:BRD-K49865102:10
15	0.082	tanespimycin	http://life.ccs.miami.edu/life/summary?mode=SmallMolecule&source=BROAD&input=BRD-A61304759	http://pubchem.ncbi.nlm.nih.gov/summary/summary.cgi?cid=73707384	None	HA1E	10um	24h	https://maayanlab.cloud/L1000CDS2/meta?sig_id=LJP007_HA1E_24H:BRD-A61304759:10
16	0.0765	geldanamycin	http://life.ccs.miami.edu/life/summary?mode=SmallMolecule&source=BROAD&input=BRD-A19500257	http://pubchem.ncbi.nlm.nih.gov/summary/summary.cgi?cid=13017911	None	HA1E	10.0um	24.0h	https://maayanlab.cloud/L1000CDS2/meta?sig_id=CPC005_HA1E_24H:BRD-A19500257:10.0
17	0.0765	CT-200783	http://life.ccs.miami.edu/life/summary?mode=SmallMolecule&source=BROAD&input=BRD-K02822062	http://pubchem.ncbi.nlm.nih.gov/summary/summary.cgi?cid=73707405	None	PC3	10.0um	6.0h	https://maayanlab.cloud/L1000CDS2/meta?sig_id=CPC006_PC3_6H:BRD-K02822062:10.0
18	0.0765	Tyrphostin AG 1478	http://life.ccs.miami.edu/life/summary?mode=SmallMolecule&source=BROAD&input=BRD-K68336408	http://pubchem.ncbi.nlm.nih.gov/summary/summary.cgi?cid=2051	None	SNGM	56.78um	6.0h	https://maayanlab.cloud/L1000CDS2/meta?sig_id=CPC006_SNGM_6H:BRD-K68336408:56.78
19	0.0765	auranofin	http://life.ccs.miami.edu/life/summary?mode=SmallMolecule&source=BROAD&input=BRD-A79465854	http://pubchem.ncbi.nlm.nih.gov/summary/summary.cgi?cid=0	None	SW948	10.0um	6.0h	https://maayanlab.cloud/L1000CDS2/meta?sig_id=CPC006_SW948_6H:BRD-A79465854:10.0
20	0.0765	NVP-AUY922	http://life.ccs.miami.edu/life/summary?mode=SmallMolecule&source=BROAD&input=BRD-K65182930	None	None	HA1E	10um	24h	https://maayanlab.cloud/L1000CDS2/meta?sig_id=LJP005_HA1E_24H:BRD-K65182930:10
21	0.0765	radicicol	http://life.ccs.miami.edu/life/summary?mode=SmallMolecule&source=BROAD&input=BRD-A39996500	http://pubchem.ncbi.nlm.nih.gov/summary/summary.cgi?cid=5311380	None	BT20	0.37um	24h	https://maayanlab.cloud/L1000CDS2/meta?sig_id=LJP006_BT20_24H:BRD-A39996500:0.37
22	0.0765	canertinib	http://life.ccs.miami.edu/life/summary?mode=SmallMolecule&source=BROAD&input=BRD-K50168500	http://pubchem.ncbi.nlm.nih.gov/summary/summary.cgi?cid=156414	None	BT20	10um	24h	https://maayanlab.cloud/L1000CDS2/meta?sig_id=LJP006_BT20_24H:BRD-K50168500:10
23	0.0765	radicicol	http://life.ccs.miami.edu/life/summary?mode=SmallMolecule&source=BROAD&input=BRD-A39996500	http://pubchem.ncbi.nlm.nih.gov/summary/summary.cgi?cid=5311380	None	HA1E	3.33um	24h	https://maayanlab.cloud/L1000CDS2/meta?sig_id=LJP006_HA1E_24H:BRD-A39996500:3.33
24	0.0765	mitoxantrone	http://life.ccs.miami.edu/life/summary?mode=SmallMolecule&source=BROAD&input=BRD-K21680192	http://pubchem.ncbi.nlm.nih.gov/summary/summary.cgi?cid=5458171	None	MDAMB231	3.33um	3h	https://maayanlab.cloud/L1000CDS2/meta?sig_id=LJP006_MDAMB231_3H:BRD-K21680192:3.33
25	0.071	geldanamycin	http://life.ccs.miami.edu/life/summary?mode=SmallMolecule&source=BROAD&input=BRD-A19500257	http://pubchem.ncbi.nlm.nih.gov/summary/summary.cgi?cid=13017911	None	HCC515	10.0um	24.0h	https://maayanlab.cloud/L1000CDS2/meta?sig_id=CPC002_HCC515_24H:BRD-A19500257:10.0
26	0.071	BRD-K41859756	http://life.ccs.miami.edu/life/summary?mode=SmallMolecule&source=BROAD&input=BRD-K41859756	http://pubchem.ncbi.nlm.nih.gov/summary/summary.cgi?cid=10096043	None	HT29	10.0um	24.0h	https://maayanlab.cloud/L1000CDS2/meta?sig_id=CPC006_HT29_24H:BRD-K41859756:10.0
27	0.071	piperlongumine (HPLC)	http://life.ccs.miami.edu/life/summary?mode=SmallMolecule&source=BROAD&input=BRD-K24132293	http://pubchem.ncbi.nlm.nih.gov/summary/summary.cgi?cid=637858	None	PC3	10.0um	24.0h	https://maayanlab.cloud/L1000CDS2/meta?sig_id=CPC006_PC3_24H:BRD-K24132293:10.0
28	0.071	S1170	http://life.ccs.miami.edu/life/summary?mode=SmallMolecule&source=BROAD&input=BRD-K73293050	http://pubchem.ncbi.nlm.nih.gov/summary/summary.cgi?cid=44607360	None	HA1E	10.0um	6.0h	https://maayanlab.cloud/L1000CDS2/meta?sig_id=CPC014_HA1E_6H:BRD-K73293050:10.0
29	0.071	geldanamycin	http://life.ccs.miami.edu/life/summary?mode=SmallMolecule&source=BROAD&input=BRD-A19500257	http://pubchem.ncbi.nlm.nih.gov/summary/summary.cgi?cid=13017911	None	BT20	0.37um	24h	https://maayanlab.cloud/L1000CDS2/meta?sig_id=LJP005_BT20_24H:BRD-A19500257:0.37
30	0.071	TWS-119	http://life.ccs.miami.edu/life/summary?mode=SmallMolecule&source=BROAD&input=BRD-K94176593	http://pubchem.ncbi.nlm.nih.gov/summary/summary.cgi?cid=9549289	None	HS578T	10um	24h	https://maayanlab.cloud/L1000CDS2/meta?sig_id=LJP005_HS578T_24H:BRD-K94176593:10
31	0.071	NVP-AUY922	http://life.ccs.miami.edu/life/summary?mode=SmallMolecule&source=BROAD&input=BRD-K65182930	None	None	HS578T	1.11um	24h	https://maayanlab.cloud/L1000CDS2/meta?sig_id=LJP005_HS578T_24H:BRD-K65182930:1.11
32	0.071	geldanamycin	http://life.ccs.miami.edu/life/summary?mode=SmallMolecule&source=BROAD&input=BRD-A19500257	http://pubchem.ncbi.nlm.nih.gov/summary/summary.cgi?cid=13017911	None	BT20	3.33um	24h	https://maayanlab.cloud/L1000CDS2/meta?sig_id=LJP006_BT20_24H:BRD-A19500257:3.33
33	0.071	NVP-TAE684	http://life.ccs.miami.edu/life/summary?mode=SmallMolecule&source=BROAD&input=BRD-K50140147	http://pubchem.ncbi.nlm.nih.gov/summary/summary.cgi?cid=16038120	None	BT20	10um	24h	https://maayanlab.cloud/L1000CDS2/meta?sig_id=LJP006_BT20_24H:BRD-K50140147:10
34	0.071	sirolimus	http://life.ccs.miami.edu/life/summary?mode=SmallMolecule&source=BROAD&input=BRD-A79768653	http://pubchem.ncbi.nlm.nih.gov/summary/summary.cgi?cid=5374464	None	HME1	10um	24h	https://maayanlab.cloud/L1000CDS2/meta?sig_id=LJP006_HME1_24H:BRD-A79768653:10
35	0.0656	geldanamycin	http://life.ccs.miami.edu/life/summary?mode=SmallMolecule&source=BROAD&input=BRD-A19500257	http://pubchem.ncbi.nlm.nih.gov/summary/summary.cgi?cid=13017911	None	HA1E	10.0um	24.0h	https://maayanlab.cloud/L1000CDS2/meta?sig_id=CPC001_HA1E_24H:BRD-A19500257:10.0
36	0.0656	Tyrphostin AG 1478	http://life.ccs.miami.edu/life/summary?mode=SmallMolecule&source=BROAD&input=BRD-K68336408	http://pubchem.ncbi.nlm.nih.gov/summary/summary.cgi?cid=2051	None	EFO27	56.78um	6.0h	https://maayanlab.cloud/L1000CDS2/meta?sig_id=CPC006_EFO27_6H:BRD-K68336408:56.78
37	0.0656	Tyrphostin AG 1478	http://life.ccs.miami.edu/life/summary?mode=SmallMolecule&source=BROAD&input=BRD-K68336408	http://pubchem.ncbi.nlm.nih.gov/summary/summary.cgi?cid=2051	None	HA1E	56.78um	24.0h	https://maayanlab.cloud/L1000CDS2/meta?sig_id=CPC006_HA1E_24H:BRD-K68336408:56.78
38	0.0656	16-HYDROXYTRIPTOLIDE	http://life.ccs.miami.edu/life/summary?mode=SmallMolecule&source=BROAD&input=BRD-A13122391	http://pubchem.ncbi.nlm.nih.gov/summary/summary.cgi?cid=16220015	None	HCC15	0.08um	6.0h	https://maayanlab.cloud/L1000CDS2/meta?sig_id=CPC006_HCC15_6H:BRD-A13122391:0.08
39	0.0656	Parthenolide	http://life.ccs.miami.edu/life/summary?mode=SmallMolecule&source=BROAD&input=BRD-K81651477	http://pubchem.ncbi.nlm.nih.gov/summary/summary.cgi?cid=5420804	None	NCIH2073	20.0um	6.0h	https://maayanlab.cloud/L1000CDS2/meta?sig_id=CPC006_NCIH2073_6H:BRD-K81651477:20.0
40	0.0656	trichostatin A	http://life.ccs.miami.edu/life/summary?mode=SmallMolecule&source=BROAD&input=BRD-A19037878	http://pubchem.ncbi.nlm.nih.gov/summary/summary.cgi?cid=6376322	None	PC3	10.0um	24.0h	https://maayanlab.cloud/L1000CDS2/meta?sig_id=CPC007_PC3_24H:BRD-A19037878:10.0
41	0.0656	BRD-K52080565	http://life.ccs.miami.edu/life/summary?mode=SmallMolecule&source=BROAD&input=BRD-K52080565	http://pubchem.ncbi.nlm.nih.gov/summary/summary.cgi?cid=9904	None	VCAP	10.0um	24.0h	https://maayanlab.cloud/L1000CDS2/meta?sig_id=CPC011_VCAP_24H:BRD-K52080565:10.0
42	0.0656	S-8599	http://life.ccs.miami.edu/life/summary?mode=SmallMolecule&source=BROAD&input=BRD-K49810818	http://pubchem.ncbi.nlm.nih.gov/summary/summary.cgi?cid=10173949	None	HA1E	10.0um	6.0h	https://maayanlab.cloud/L1000CDS2/meta?sig_id=CPC013_HA1E_6H:BRD-K49810818:10.0
43	0.0656	S1154	http://life.ccs.miami.edu/life/summary?mode=SmallMolecule&source=BROAD&input=BRD-K71512533	http://pubchem.ncbi.nlm.nih.gov/summary/summary.cgi?cid=24995524	None	HA1E	10.0um	6.0h	https://maayanlab.cloud/L1000CDS2/meta?sig_id=CPC013_HA1E_6H:BRD-K71512533:10.0
44	0.0656	598226	http://life.ccs.miami.edu/life/summary?mode=SmallMolecule&source=BROAD&input=BRD-A20697603	http://pubchem.ncbi.nlm.nih.gov/summary/summary.cgi?cid=16129995	None	PC3	10.0um	24.0h	https://maayanlab.cloud/L1000CDS2/meta?sig_id=CPC014_PC3_24H:BRD-A20697603:10.0
45	0.0656	BRD-K46419649	http://life.ccs.miami.edu/life/summary?mode=SmallMolecule&source=BROAD&input=BRD-K46419649	http://pubchem.ncbi.nlm.nih.gov/summary/summary.cgi?cid=3006531	None	A375	10.0um	6.0h	https://maayanlab.cloud/L1000CDS2/meta?sig_id=CPC018_A375_6H:BRD-K46419649:10.0
46	0.0656	tanespimycin	http://life.ccs.miami.edu/life/summary?mode=SmallMolecule&source=BROAD&input=BRD-A61304759	http://pubchem.ncbi.nlm.nih.gov/summary/summary.cgi?cid=73707384	None	HA1E	10um	24h	https://maayanlab.cloud/L1000CDS2/meta?sig_id=LJP009_HA1E_24H:BRD-A61304759:10
47	0.0656	dasatinib	http://life.ccs.miami.edu/life/summary?mode=SmallMolecule&source=BROAD&input=BRD-K49328571	http://pubchem.ncbi.nlm.nih.gov/summary/summary.cgi?cid=3062316	http://www.drugbank.ca/drugs/DB01254	HA1E	1.11um	24h	https://maayanlab.cloud/L1000CDS2/meta?sig_id=LJP005_HA1E_24H:BRD-K49328571:1.11
48	0.0656	NVP-AUY922	http://life.ccs.miami.edu/life/summary?mode=SmallMolecule&source=BROAD&input=BRD-K65182930	None	None	HA1E	1.11um	24h	https://maayanlab.cloud/L1000CDS2/meta?sig_id=LJP005_HA1E_24H:BRD-K65182930:1.11
49	0.0656	NVP-AUY922	http://life.ccs.miami.edu/life/summary?mode=SmallMolecule&source=BROAD&input=BRD-K65182930	None	None	HS578T	3.33um	24h	https://maayanlab.cloud/L1000CDS2/meta?sig_id=LJP005_HS578T_24H:BRD-K65182930:3.33
50	0.0656	TWS-119	http://life.ccs.miami.edu/life/summary?mode=SmallMolecule&source=BROAD&input=BRD-K94176593	http://pubchem.ncbi.nlm.nih.gov/summary/summary.cgi?cid=9549289	None	HS578T	10um	3h	https://maayanlab.cloud/L1000CDS2/meta?sig_id=LJP005_HS578T_3H:BRD-K94176593:10

[truncated: 3 more sheets: L1000-AML_rev_LFC>2_Nov25_21, L1000-BC_mimic_LFC>1.5_Nov26_21, Rank-products_drugs_2023-01]
